# Supplementary material for: Classification of unsequenced Mycobacterium tuberculosis strains in a high-burden setting using a pairwise logistic regression approach
Source: Access Microbiol. 2025 May 12;7(5):000964.v3. doi: 10.1099/acmi.0.000964.v3 (PMC12163731; doi:10.1099/acmi.0.000964.v3)
Supplement: Table S1. [file acmi-7-00964-s002.xlsx]

## Sheet: Sheet1
BioProject	BioSample	WGS_ID
PRJNA736718	SAMN19688650	TB-DNA0348_S205
PRJNA736718	SAMN19658022	TB-111-6978-19_S69
PRJNA736718	SAMN19688303	TB-333-4274-19_S168
PRJNA736718	SAMN19688248	TB-333-3203-19_S60
PRJNA736718	SAMN19688204	TB-333-2178-19_S37
PRJNA736718	SAMN19657300	TB-111-14160-18_S69
PRJNA736718	SAMN19657212	TB-111-11865-18-138_S18
PRJNA736718	SAMN19658121	TB-111-8764-18_S68
PRJNA736718	SAMN19694058	TB-MoldovaSeq-DNA0305-5704_S308
PRJNA736718	SAMN19657388	TB-111-15583-19_S278
PRJNA736718	SAMN19658134	TB-111-8922-18_S50
PRJNA736718	SAMN19688702	TB-MoldovaSeq-DNA0196-1878_S6
PRJNA736718	SAMN19657322	TB-111-14707-18_S189
PRJNA736718	SAMN19694053	TB-MoldovaSeq-DNA0300-2084_S303
PRJNA736718	SAMN19657288	TB-111-13865-18_S85
PRJNA736718	SAMN19657765	TB-111-21013-18_S28
PRJNA736718	SAMN19657224	TB-111-12268-18_S121
PRJNA736718	SAMN19658019	TB-111-6888-18_S177
PRJNA736718	SAMN19688203	TB-333-2175-19_S94
PRJNA736718	SAMN19657784	TB-111-21515-19_S82
PRJNA736718	SAMN19688328	TB-333-52-19_S188
PRJNA736718	SAMN19688707	TB-MoldovaSeq-DNA0201-1202_S11
PRJNA736718	SAMN19657918	TB-111-4-19F_S94
PRJNA736718	SAMN19657808	TB-111-23367-18F_S224
PRJNA736718	SAMN19688192	TB-333-2024-19_S2
PRJNA736718	SAMN19688657	TB-DNA0355_S212
PRJNA736718	SAMN19657802	TB-111-23033-18F-138_S61
PRJNA736718	SAMN19657767	TB-111-211-19_S122
PRJNA736718	SAMN19657283	TB-111-13500-18-138_S8
PRJNA736718	SAMN19688322	TB-333-489-19_S46
PRJNA736718	SAMN19688751	TB-MoldovaSeq-DNA024-243_S24
PRJNA736718	SAMN19688340	TB-333-5721-19_S167
PRJNA736718	SAMN19657515	TB-111-17340-18-138_S30
PRJNA736718	SAMN19688321	TB-333-4869-19_S74
PRJNA736718	SAMN19657679	TB-111-19658-18-138_S28
PRJNA736718	SAMN19688688	TB-MoldovaSeq-DNA009-424_S9
PRJNA736718	SAMN19657389	TB-111-15614-18-138_S120
PRJNA736718	SAMN19657464	TB-111-16603-18_S112
PRJNA736718	SAMN19657365	TB-111-15314-18_S11
PRJNA736718	SAMN19694020	TB-MoldovaSeq-DNA0270-4875_S80
PRJNA736718	SAMN19688111	TB-222-6963-19_S213
PRJNA736718	SAMN19688769	TB-MoldovaSeq-DNA0260-3533_S70
PRJNA736718	SAMN19688268	TB-333-3591-19_S62
PRJNA736718	SAMN19657360	TB-111-15218-19_S154
PRJNA736718	SAMN19687788	TB-111-9817-18_S17
PRJNA736718	SAMN19688654	TB-DNA0352_S209
PRJNA736718	SAMN19657512	TB-111-17329-18-138_S9
PRJNA736718	SAMN19657800	TB-111-22820-18F_S27
PRJNA736718	SAMN19657763	TB-111-20976-18_S25
PRJNA736718	SAMN19687792	TB-111-9838-18_S139
PRJNA736718	SAMN19657902	TB-111-3906-19_S200
PRJNA736718	SAMN19688480	TB-444-4300-18_S131
PRJNA736718	SAMN19688558	TB-444-5322-19_S59
PRJNA736718	SAMN19688624	TB-444-6811-18_S54
PRJNA736718	SAMN19688510	TB-444-4580-19_S21
PRJNA736718	SAMN19657585	TB-111-18296-18_S50
PRJNA736718	SAMN19688403	TB-444-2900-19-138_S131
PRJNA736718	SAMN19688387	TB-444-2623-18_S14
PRJNA736718	SAMN19688537	TB-444-4934-19_S86
PRJNA736718	SAMN19694174	TB-MoldovaSeq-DNA119-1027_S120
PRJNA736718	SAMN19694205	TB-MoldovaSeq-DNA151-1366_S152
PRJNA736718	SAMN19688539	TB-444-4990-18_S103
PRJNA736718	SAMN19694203	TB-MoldovaSeq-DNA149-1039_S150
PRJNA736718	SAMN19688451	TB-444-3876-18_S109
PRJNA736718	SAMN19688509	TB-444-4579-19_S20
PRJNA736718	SAMN19688521	TB-444-4717-19_S27
PRJNA736718	SAMN19688540	TB-444-4991-18_S27
PRJNA736718	SAMN19688379	TB-444-2479-18_S195
PRJNA736718	SAMN19694188	TB-MoldovaSeq-DNA134-1881_S135
PRJNA736718	SAMN19688383	TB-444-2523-18_S196
PRJNA736718	SAMN19688591	TB-444-5924-18_S109
PRJNA736718	SAMN19688517	TB-444-4679-18_S32
PRJNA736718	SAMN19694110	TB-MoldovaSeq-DNA054-1019_S54
PRJNA736718	SAMN19694094	TB-MoldovaSeq-DNA038-357_S38
PRJNA736718	SAMN19694103	TB-MoldovaSeq-DNA047-668_S47
PRJNA736718	SAMN19694117	TB-MoldovaSeq-DNA061-706_S61
PRJNA736718	SAMN19688694	TB-MoldovaSeq-DNA015-360_S15
PRJNA736718	SAMN19688584	TB-444-5612-18_S51
PRJNA736718	SAMN19688534	TB-444-4875-19_S32
PRJNA736718	SAMN19694122	TB-MoldovaSeq-DNA066-859_S66
PRJNA736718	SAMN19688687	TB-MoldovaSeq-DNA008-549_S8
PRJNA736718	SAMN19688609	TB-444-6323-18_S44
PRJNA736718	SAMN19688488	TB-444-4325-19_S89
PRJNA736718	SAMN19694221	TB-MoldovaSeq-DNA168-2621_S169
PRJNA736718	SAMN19688555	TB-444-5310-18_S97
PRJNA736718	SAMN19694127	TB-MoldovaSeq-DNA071-544_S71
PRJNA736718	SAMN19688365	TB-444-1834-18_S13
PRJNA736718	SAMN19694208	TB-MoldovaSeq-DNA154-2130_S155
PRJNA736718	SAMN19688404	TB-444-2918-18_S36
PRJNA736718	SAMN19688590	TB-444-5796-18_S63
PRJNA736718	SAMN19688400	TB-444-2848-18_S47
PRJNA736718	SAMN19688432	TB-444-3449-18_S166
PRJNA736718	SAMN19694128	TB-MoldovaSeq-DNA072-418_S72
PRJNA736718	SAMN19688363	TB-444-1559-18_S29
PRJNA736718	SAMN19688384	TB-444-2543-18_S27
PRJNA736718	SAMN19688416	TB-444-3199-18_S191
PRJNA736718	SAMN19688396	TB-444-2743-19_S228
PRJNA736718	SAMN19694137	TB-MoldovaSeq-DNA081-244_S81
PRJNA736718	SAMN19688502	TB-444-4476-19_S11
PRJNA736718	SAMN19688538	TB-444-4960-18_S28
PRJNA736718	SAMN19688700	TB-MoldovaSeq-DNA0195-2337_S5
PRJNA736718	SAMN19688374	TB-444-2303-19_S28
PRJNA736718	SAMN19694141	TB-MoldovaSeq-DNA085-249_S85
PRJNA736718	SAMN19688629	TB-444-6869-18_S124
PRJNA736718	SAMN19688392	TB-444-2672-18_S124
PRJNA736718	SAMN19694238	TB-MoldovaSeq-DNA185-2529_S186
PRJNA736718	SAMN19694171	TB-MoldovaSeq-DNA116-1415_S117
PRJNA736718	SAMN19688632	TB-444-894-19-138_S16
PRJNA736718	SAMN19694143	TB-MoldovaSeq-DNA087-1084_S87
PRJNA736718	SAMN19694170	TB-MoldovaSeq-DNA115-1414_S116
PRJNA736718	SAMN19688506	TB-444-4553-18_S24
PRJNA736718	SAMN19687835	TB-222-1553-19-138_S1
PRJNA736718	SAMN19687832	TB-222-1520-19-138_S5
PRJNA736718	SAMN19687890	TB-222-2526-19_S187
PRJNA736718	SAMN19657458	TB-111-16572-19_S15
PRJNA736718	SAMN19688034	TB-222-5589-19_S15
PRJNA736718	SAMN19694023	TB-MoldovaSeq-DNA0273-3926_S97
PRJNA736718	SAMN19688115	TB-222-7040-19_S280
PRJNA736718	SAMN19688105	TB-222-6799-19_S241
PRJNA736718	SAMN19687802	TB-222-1054-18-138_S135
PRJNA736718	SAMN19687924	TB-222-3118-18-138_S5
PRJNA736718	SAMN19688052	TB-222-5856-19_S217
PRJNA736718	SAMN19657532	TB-111-17584-19_S14
PRJNA736718	SAMN19688102	TB-222-6788-19_S224
PRJNA736718	SAMN19688103	TB-222-6789-19_S261
PRJNA736718	SAMN19687949	TB-222-3914-18_S181
PRJNA736718	SAMN19687952	TB-222-4062-18_S182
PRJNA736718	SAMN19688082	TB-222-6381-19_S151
PRJNA736718	SAMN19688137	TB-222-965-19_S6
PRJNA736718	SAMN19657267	TB-111-1299-19_S97
PRJNA736718	SAMN19687803	TB-222-1059-18_S65
PRJNA736718	SAMN19687863	TB-222-2010-19_S136
PRJNA736718	SAMN19688669	TB-DNA0370_S227
PRJNA736718	SAMN19657901	TB-111-3905-19_S247
PRJNA736718	SAMN19657906	TB-111-3954-19_S21
PRJNA736718	SAMN19688724	TB-MoldovaSeq-DNA0218-4275_S28
PRJNA736718	SAMN19694036	TB-MoldovaSeq-DNA0284-4250_S94
PRJNA736718	SAMN19657955	TB-111-5118-18_S95
PRJNA736718	SAMN19657837	TB-111-2548-19_S174
PRJNA736718	SAMN19658064	TB-111-7760-18_S175
PRJNA736718	SAMN19694069	TB-MoldovaSeq-DNA0315-4294_S318
PRJNA736718	SAMN19688419	TB-444-3272-18_S17
PRJNA736718	SAMN19658050	TB-111-7422-18_S8
PRJNA736718	SAMN19657976	TB-111-5634-19_S134
PRJNA736718	SAMN19688734	TB-MoldovaSeq-DNA0227-4268_S37
PRJNA736718	SAMN19657731	TB-111-20412-18_S17
PRJNA736718	SAMN19658092	TB-111-8244-18_S61
PRJNA736718	SAMN19657841	TB-111-2571-19_S237
PRJNA736718	SAMN19657440	TB-111-16361-18_S10
PRJNA736718	SAMN19657319	TB-111-14646-18_S150
PRJNA736718	SAMN19657555	TB-111-17835-18_S147
PRJNA736718	SAMN19657492	TB-111-1701-19_S144
PRJNA736718	SAMN19657554	TB-111-17827-18_S136
PRJNA736718	SAMN19657454	TB-111-16523-19_S74
PRJNA736718	SAMN19688756	TB-MoldovaSeq-DNA0247-3672_S57
PRJNA736718	SAMN19657241	TB-111-1255-18-138_S158
PRJNA736718	SAMN19657729	TB-111-20401-19_S164
PRJNA736718	SAMN19657846	TB-111-2675-19_S46
PRJNA736718	SAMN19657926	TB-111-440-19_S178
PRJNA736718	SAMN19657354	TB-111-15150-18_S159
PRJNA736718	SAMN19657698	TB-111-19925-19_S143
PRJNA736718	SAMN19694051	TB-MoldovaSeq-DNA0298-371_S301
PRJNA736718	SAMN19657783	TB-111-21513-19_S91
PRJNA736718	SAMN19658051	TB-111-7423-18_S7
PRJNA736718	SAMN19657975	TB-111-5633-19_S78
PRJNA736718	SAMN19688744	TB-MoldovaSeq-DNA0236-3197_S46
PRJNA736718	SAMN19657543	TB-111-17687-18_S110
PRJNA736718	SAMN19688200	TB-333-2151-19_S90
PRJNA736718	SAMN19657701	TB-111-19945-18_S91
PRJNA736718	SAMN19657591	TB-111-18405-19_S30
PRJNA736718	SAMN19658117	TB-111-8655-18_S194
PRJNA736718	SAMN19657840	TB-111-2565-18_S6
PRJNA736718	SAMN19688719	TB-MoldovaSeq-DNA0212-3478_S22
PRJNA736718	SAMN19688666	TB-DNA0366_S223
PRJNA736718	SAMN19687773	TB-111-9508-18_S93
PRJNA736718	SAMN19657505	TB-111-17231-18-138_S14
PRJNA736718	SAMN19688343	TB-333-5817-19_S51
PRJNA736718	SAMN19658139	TB-111-898-18-138_S164
PRJNA736718	SAMN19657734	TB-111-20455-18_S20
PRJNA736718	SAMN19688198	TB-333-2143-19_S91
PRJNA736718	SAMN19657295	TB-111-14056-18_S88
PRJNA736718	SAMN19688149	TB-333-1248-19_S93
PRJNA736718	SAMN19688282	TB-333-3810-19_S166
PRJNA736718	SAMN19658097	TB-111-8366-18_S72
PRJNA736718	SAMN19657507	TB-111-17270-19_S77
PRJNA736718	SAMN19657422	TB-111-16019-19_S41
PRJNA736718	SAMN19657485	TB-111-16955-18_S91
PRJNA736718	SAMN19688160	TB-333-15-19_S92
PRJNA736718	SAMN19658136	TB-111-8951-18_S80
PRJNA736718	SAMN19657227	TB-111-12357-18_S122
PRJNA736718	SAMN19687772	TB-111-9490-18_S140
PRJNA736718	SAMN19687888	TB-222-2493-18-138_S60
PRJNA736718	SAMN19694081	TB-MoldovaSeq-DNA0326-4164_S329
PRJNA736718	SAMN19694015	TB-MoldovaSeq-DNA0265-3139_S75
PRJNA736718	SAMN19694056	TB-MoldovaSeq-DNA0303-5583_S306
PRJNA736718	SAMN19657314	TB-111-14537-18_S149
PRJNA736718	SAMN19657484	TB-111-16954-18_S30
PRJNA736718	SAMN19657364	TB-111-15298-18_S76
PRJNA736718	SAMN19688307	TB-333-4429-19_S183
PRJNA736718	SAMN19657188	TB-111-11057-18_S146
PRJNA736718	SAMN19657357	TB-111-15192-19_S27
PRJNA736718	SAMN19688352	TB-333-765-19_S199
PRJNA736718	SAMN19657347	TB-111-15072-18-138_S69
PRJNA736718	SAMN19694229	TB-MoldovaSeq-DNA176-2331_S177
PRJNA736718	SAMN19688299	TB-333-4189-19_S165
PRJNA736718	SAMN19688718	TB-MoldovaSeq-DNA0211-2993_S21
PRJNA736718	SAMN19658132	TB-111-8900-18_S84
PRJNA736718	SAMN19688673	TB-DNA0374_S231
PRJNA736718	SAMN19688183	TB-333-1897-19_S21
PRJNA736718	SAMN19658127	TB-111-8852-18_S70
PRJNA736718	SAMN19694065	TB-MoldovaSeq-DNA0311-3612_S314
PRJNA736718	SAMN19694169	TB-MoldovaSeq-DNA114-1155_S115
PRJNA736718	SAMN19688487	TB-444-4321-18_S39
PRJNA736718	SAMN19688695	TB-MoldovaSeq-DNA016-272_S16
PRJNA736718	SAMN19688389	TB-444-2636-19_S29
PRJNA736718	SAMN19688499	TB-444-4429-19_S30
PRJNA736718	SAMN19694216	TB-MoldovaSeq-DNA163-1145_S164
PRJNA736718	SAMN19688603	TB-444-6200-18_S180
PRJNA736718	SAMN19688418	TB-444-3271-18_S87
PRJNA736718	SAMN19688369	TB-444-2261-18_S13
PRJNA736718	SAMN19657262	TB-111-12915-18_S65
PRJNA736718	SAMN19658005	TB-111-6423-19_S203
PRJNA736718	SAMN19657833	TB-111-253-18-138_S148
PRJNA736718	SAMN19657269	TB-111-13160-18_S73
PRJNA736718	SAMN19657511	TB-111-17320-19_S11
PRJNA736718	SAMN19657794	TB-111-2220-19_S83
PRJNA736718	SAMN19658054	TB-111-7534-18_S114
PRJNA736718	SAMN19657621	TB-111-188-18-138_S147
PRJNA736718	SAMN19657473	TB-111-16777-18_S100
PRJNA736718	SAMN19657779	TB-111-21436-19_S113
PRJNA736718	SAMN19657909	TB-111-3TB-333-19_S116
PRJNA736718	SAMN19658061	TB-111-7662-18_S171
PRJNA736718	SAMN19657792	TB-111-2208-19_S176
PRJNA736718	SAMN19657759	TB-111-20864-19_S152
PRJNA736718	SAMN19657594	TB-111-18419-19_S59
PRJNA736718	SAMN19657988	TB-111-612-18_S280
PRJNA736718	SAMN19657270	TB-111-13161-18_S116
PRJNA736718	SAMN19657253	TB-111-12700-18_S76
PRJNA736718	SAMN19657778	TB-111-21435-19_S93
PRJNA736718	SAMN19658082	TB-111-8022-18_S58
PRJNA736718	SAMN19658055	TB-111-7582-18_S8
PRJNA736718	SAMN19657216	TB-111-12039-18_S255
PRJNA736718	SAMN19657852	TB-111-2754-19_S7
PRJNA736718	SAMN19688710	TB-MoldovaSeq-DNA0204-2457_S14
PRJNA736718	SAMN19694063	TB-MoldovaSeq-DNA0309-5304_S312
PRJNA736718	SAMN19688350	TB-333-662-19_S185
PRJNA736718	SAMN19688171	TB-333-1750-19_S182
PRJNA736718	SAMN19688762	TB-MoldovaSeq-DNA0253-3126_S63
PRJNA736718	SAMN19657810	TB-111-23511-18F-138_S138
PRJNA736718	SAMN19688659	TB-DNA0357_S214
PRJNA736718	SAMN19688715	TB-MoldovaSeq-DNA0208-2207_S18
PRJNA736718	SAMN19688208	TB-333-228-19_S276
PRJNA736718	SAMN19688293	TB-333-4040-19_S59
PRJNA736718	SAMN19687798	TB-111-9992-18_S143
PRJNA736718	SAMN19694148	TB-MoldovaSeq-DNA092-547_S92
PRJNA736718	SAMN19688638	TB-DNA0336_S193
PRJNA736718	SAMN19657290	TB-111-13892-18_S86
PRJNA736718	SAMN19657223	TB-111-12254-18_S120
PRJNA736718	SAMN19657326	TB-111-14742-18_S153
PRJNA736718	SAMN19658094	TB-111-8305-18_S78
PRJNA736718	SAMN19657350	TB-111-15090-18_S77
PRJNA736718	SAMN19694109	TB-MoldovaSeq-DNA053-52_S53
PRJNA736718	SAMN19657629	TB-111-18937-18_S80
PRJNA736718	SAMN19688351	TB-333-667-19_S43
PRJNA736718	SAMN19657707	TB-111-20011-18_S32
PRJNA736718	SAMN19688341	TB-333-5723-19_S163
PRJNA736718	SAMN19688708	TB-MoldovaSeq-DNA0202-2452_S12
PRJNA736718	SAMN19658063	TB-111-7718-18_S189
PRJNA736718	SAMN19688357	TB-333-9111-9_S72
PRJNA736718	SAMN19658084	TB-111-8080-18_S75
PRJNA736718	SAMN19688262	TB-333-3399-19_S68
PRJNA736718	SAMN19688680	TB-MoldovaSeq-DNA001-647_S1
PRJNA736718	SAMN19657836	TB-111-254-19_S240
PRJNA736718	SAMN19688753	TB-MoldovaSeq-DNA0244-3472_S54
PRJNA736718	SAMN19688356	TB-333-909-19_S44
PRJNA736718	SAMN19688732	TB-MoldovaSeq-DNA0225-2591_S35
PRJNA736718	SAMN19657818	TB-111-23887-18F_S26
PRJNA736718	SAMN19658081	TB-111-8018-18_S83
PRJNA736718	SAMN19657920	TB-111-4272-19_S214
PRJNA736718	SAMN19657978	TB-111-571-19_S162
PRJNA736718	SAMN19657298	TB-111-1410-18-138_S155
PRJNA736718	SAMN19657180	TB-111-1083-19-138_S95
PRJNA736718	SAMN19657908	TB-111-3963-19_S204
PRJNA736718	SAMN19657632	TB-111-19016-18_S131
PRJNA736718	SAMN19694087	TB-MoldovaSeq-DNA0332-5161_S335
PRJNA736718	SAMN19657524	TB-111-17429-18_S15
PRJNA736718	SAMN19658057	TB-111-7609-18_S176
PRJNA736718	SAMN19657762	TB-111-20964-19_S21
PRJNA736718	SAMN19658052	TB-111-7437-19-138_S33
PRJNA736718	SAMN19657166	TB-111-10460-18_S38
PRJNA736718	SAMN19657912	TB-111-4097-19_S182
PRJNA736718	SAMN19657688	TB-111-19737-19_S32
PRJNA736718	SAMN19658006	TB-111-6435-18_S186
PRJNA736718	SAMN19657571	TB-111-18067-19_S29
PRJNA736718	SAMN19694055	TB-MoldovaSeq-DNA0302-5166_S305
PRJNA736718	SAMN19657493	TB-111-17019-18_S34
PRJNA736718	SAMN19657725	TB-111-2034-19_S234
PRJNA736718	SAMN19657845	TB-111-2669-19_S173
PRJNA736718	SAMN19688678	TB-DNA0379_S236
PRJNA736718	SAMN19657451	TB-111-16485-19_S117
PRJNA736718	SAMN19688271	TB-333-362-19_S186
PRJNA736718	SAMN19657658	TB-111-19345-19_S56
PRJNA736718	SAMN19687942	TB-222-3820-18_S62
PRJNA736718	SAMN19657932	TB-111-4492-19_S271
PRJNA736718	SAMN19658017	TB-111-6799-19-138_S43
PRJNA736718	SAMN19688713	TB-MoldovaSeq-DNA0207-2369_S17
PRJNA736718	SAMN19657506	TB-111-17253-18-138_S24
PRJNA736718	SAMN19658123	TB-111-880-19_S91
PRJNA736718	SAMN19658089	TB-111-816-18_S278
PRJNA736718	SAMN19657466	TB-111-16652-18_S134
PRJNA736718	SAMN19688741	TB-MoldovaSeq-DNA0233-4840_S235
PRJNA736718	SAMN19657946	TB-111-4837-18_S135
PRJNA736718	SAMN19657915	TB-111-4167-19_S189
PRJNA736718	SAMN19657272	TB-111-13199-18_S117
PRJNA736718	SAMN19694027	TB-MoldovaSeq-DNA0276-3306_S86
PRJNA736718	SAMN19658099	TB-111-838-19_S255
PRJNA736718	SAMN19657340	TB-111-14915-19_S44
PRJNA736718	SAMN19694038	TB-MoldovaSeq-DNA0286-4470_S289
PRJNA736718	SAMN19694078	TB-MoldovaSeq-DNA0323-5700_S326
PRJNA736718	SAMN19657607	TB-111-18597-19_S55
PRJNA736718	SAMN19657278	TB-111-13433-18_S75
PRJNA736718	SAMN19657828	TB-111-24349-18F-138_S139
PRJNA736718	SAMN19657717	TB-111-20131-18_S159
PRJNA736718	SAMN19657197	TB-111-11286-18_S134
PRJNA736718	SAMN19657952	TB-111-5047-19_S52
PRJNA736718	SAMN19657513	TB-111-17335-18-138_S16
PRJNA736718	SAMN19657703	TB-111-19967-18_S7
PRJNA736718	SAMN19657392	TB-111-1566-18-138_S161
PRJNA736718	SAMN19657382	TB-111-15526-18-138_S70
PRJNA736718	SAMN19694011	TB-MoldovaSeq-DNA0261-3430_S71
PRJNA736718	SAMN19657384	TB-111-15542-18-138_S34
PRJNA736718	SAMN19657599	TB-111-18503-18-138_S52
PRJNA736718	SAMN19657569	TB-111-18004-18_S145
PRJNA736718	SAMN19657261	TB-111-1285-19_S142
PRJNA736718	SAMN19657570	TB-111-18023-19_S1
PRJNA736718	SAMN19657265	TB-111-1292-19-138_S46
PRJNA736718	SAMN19687774	TB-111-9535-18_S158
PRJNA736718	SAMN19657343	TB-111-14937-19_S129
PRJNA736718	SAMN19657393	TB-111-15693-19_S51
PRJNA736718	SAMN19694088	TB-MoldovaSeq-DNA0333-5339_S336
PRJNA736718	SAMN19688636	TB-DNA0334_S191
PRJNA736718	SAMN19657588	TB-111-18328-18_S154
PRJNA736718	SAMN19657330	TB-111-14784-18_S148
PRJNA736718	SAMN19657577	TB-111-18146-19_S64
PRJNA736718	SAMN19657899	TB-111-387-19_S235
PRJNA736718	SAMN19657714	TB-111-20102-19_S20
PRJNA736718	SAMN19688661	TB-DNA0359_S216
PRJNA736718	SAMN19657160	TB-111-10359-18_S1
PRJNA736718	SAMN19657863	TB-111-2911-19_S122
PRJNA736718	SAMN19687784	TB-111-9753-19_S206
PRJNA736718	SAMN19657386	TB-111-15545-18-138_S25
PRJNA736718	SAMN19657391	TB-111-15657-19_S142
PRJNA736718	SAMN19657164	TB-111-1045-18_S249
PRJNA736718	SAMN19694073	TB-MoldovaSeq-DNA0318-3760_S321
PRJNA736718	SAMN19657791	TB-111-2-19-18-138_S145
PRJNA736718	SAMN19688660	TB-DNA0358_S215
PRJNA736718	SAMN19694082	TB-MoldovaSeq-DNA0327-5703_S330
PRJNA736718	SAMN19688731	TB-MoldovaSeq-DNA0224-2122_S34
PRJNA736718	SAMN19657593	TB-111-18419-18_S104
PRJNA736718	SAMN19657825	TB-111-24231-18F_S20
PRJNA736718	SAMN19657732	TB-111-20450-18_S44
PRJNA736718	SAMN19687778	TB-111-9606-18_S168
PRJNA736718	SAMN19688658	TB-DNA0356_S213
PRJNA736718	SAMN19657576	TB-111-18115-18_S142
PRJNA736718	SAMN19657564	TB-111-17928-19_S69
PRJNA736718	SAMN19657757	TB-111-20822-18_S47
PRJNA736718	SAMN19657168	TB-111-10472-18_S159
PRJNA736718	SAMN19658073	TB-111-7932-18_S25
PRJNA736718	SAMN19657438	TB-111-16297-19_S60
PRJNA736718	SAMN19657739	TB-111-20522-18_S46
PRJNA736718	SAMN19694052	TB-MoldovaSeq-DNA0299-4999_S302
PRJNA736718	SAMN19657597	TB-111-1844-19_S18
PRJNA736718	SAMN19658074	TB-111-7933-18_S24
PRJNA736718	SAMN19657320	TB-111-14675-18_S164
PRJNA736718	SAMN19694050	TB-MoldovaSeq-DNA0297-3404_S300
PRJNA736718	SAMN19657611	TB-111-18660-18-138_S11
PRJNA736718	SAMN19657693	TB-111-19840-18_S164
PRJNA736718	SAMN19657937	TB-111-4661-19_S67
PRJNA736718	SAMN19657964	TB-111-5368-19_S132
PRJNA736718	SAMN19694064	TB-MoldovaSeq-DNA0310-3312_S313
PRJNA736718	SAMN19657646	TB-111-19200-18_S143
PRJNA736718	SAMN19657755	TB-111-20815-18_S40
PRJNA736718	SAMN19657397	TB-111-15739-18_S19
PRJNA736718	SAMN19657469	TB-111-16720-19_S134
PRJNA736718	SAMN19657557	TB-111-17888-18_S150
PRJNA736718	SAMN19657644	TB-111-19181-18-138_S55
PRJNA736718	SAMN19657375	TB-111-15377-19_S106
PRJNA736718	SAMN19657610	TB-111-18657-18-138_S24
PRJNA736718	SAMN19687946	TB-222-3869-18_S209
PRJNA736718	SAMN19657927	TB-111-4415-19_S64
PRJNA736718	SAMN19688644	TB-DNA0342_S199
PRJNA736718	SAMN19658026	TB-111-7038-18_S17
PRJNA736718	SAMN19688671	TB-DNA0372_S229
PRJNA736718	SAMN19657377	TB-111-15382-19_S141
PRJNA736718	SAMN19657376	TB-111-15381-19_S108
PRJNA736718	SAMN19658103	TB-111-8468-18_S69
PRJNA736718	SAMN19657171	TB-111-10582-18_S37
PRJNA736718	SAMN19658038	TB-111-7270-19_S127
PRJNA736718	SAMN19657412	TB-111-15845-18-138_S119
PRJNA736718	SAMN19657723	TB-111-20301-18_S1
PRJNA736718	SAMN19688716	TB-MoldovaSeq-DNA0210-2128_S20
PRJNA736718	SAMN19688748	TB-MoldovaSeq-DNA0240-3448_S50
PRJNA736718	SAMN19657424	TB-111-16049-18-138_S36
PRJNA736718	SAMN19658067	TB-111-7856-18_S184
PRJNA736718	SAMN19657341	TB-111-14933-19_S121
PRJNA736718	SAMN19657452	TB-111-16502-19_S130
PRJNA736718	SAMN19657235	TB-111-1249-19-138_S41
PRJNA736718	SAMN19657309	TB-111-14471-18_S112
PRJNA736718	SAMN19694034	TB-MoldovaSeq-DNA0283-5592_S93
PRJNA736718	SAMN19657643	TB-111-19159-19_S128
PRJNA736718	SAMN19658111	TB-111-8532-19_S112
PRJNA736718	SAMN19688206	TB-333-2240-19_S32
PRJNA736718	SAMN19657962	TB-111-5354-19-138_S61
PRJNA736718	SAMN19657741	TB-111-20546-19_S105
PRJNA736718	SAMN19688651	TB-DNA0349_S206
PRJNA736718	SAMN19657178	TB-111-10713-18_S39
PRJNA736718	SAMN19658112	TB-111-8537-19-138_S83
PRJNA736718	SAMN19688704	TB-MoldovaSeq-DNA0198-1967_S8
PRJNA736718	SAMN19657876	TB-111-32-19_S94
PRJNA736718	SAMN19688711	TB-MoldovaSeq-DNA0205-2372_S15
PRJNA736718	SAMN19657580	TB-111-18180-18_S153
PRJNA736718	SAMN19657418	TB-111-15916-19_S161
PRJNA736718	SAMN19694061	TB-MoldovaSeq-DNA0307-5315_S310
PRJNA736718	SAMN19658110	TB-111-8526-19-138_S89
PRJNA736718	SAMN19657367	TB-111-15323-18_S157
PRJNA736718	SAMN19694049	TB-MoldovaSeq-DNA0296-285_S299
PRJNA736718	SAMN19688437	TB-444-3582-18_S46
PRJNA736718	SAMN19657198	TB-111-11287-18_S137
PRJNA736718	SAMN19657626	TB-111-18879-18-138_S27
PRJNA736718	SAMN19657772	TB-111-21295-19_S149
PRJNA736718	SAMN19657587	TB-111-18326-18_S156
PRJNA736718	SAMN19657250	TB-111-1267-18_S282
PRJNA736718	SAMN19658085	TB-111-8091-18_S59
PRJNA736718	SAMN19658042	TB-111-7306-18_S179
PRJNA736718	SAMN19657849	TB-111-2691-19_S272
PRJNA736718	SAMN19657333	TB-111-1482-18-138_S159
PRJNA736718	SAMN19657436	TB-111-16230-18_S162
PRJNA736718	SAMN19657681	TB-111-19687-18_S122
PRJNA736718	SAMN19688764	TB-MoldovaSeq-DNA0255-3062_S65
PRJNA736718	SAMN19657541	TB-111-17649-19_S3
PRJNA736718	SAMN19688443	TB-444-3776-18_S86
PRJNA736718	SAMN19657169	TB-111-1049-18-138_S153
PRJNA736718	SAMN19657939	TB-111-4672-19_S15
PRJNA736718	SAMN19657332	TB-111-1481-18-138_S63
PRJNA736718	SAMN19694025	TB-MoldovaSeq-DNA0274-3861_S98
PRJNA736718	SAMN19657177	TB-111-10712-18_S4
PRJNA736718	SAMN19657353	TB-111-15148-18_S245
PRJNA736718	SAMN19657510	TB-111-17296-19_S162
PRJNA736718	SAMN19657296	TB-111-14068-18_S152
PRJNA736718	SAMN19657652	TB-111-19280-18_S132
PRJNA736718	SAMN19657984	TB-111-6049-18_S10
PRJNA736718	SAMN19657520	TB-111-17376-19_S131
PRJNA736718	SAMN19657257	TB-111-1279-18-138_S64
PRJNA736718	SAMN19657602	TB-111-18519-19_S66
PRJNA736718	SAMN19658088	TB-111-8161-18_S62
PRJNA736718	SAMN19657287	TB-111-13816-18_S83
PRJNA736718	SAMN19657470	TB-111-1672-18-138_S166
PRJNA736718	SAMN19688767	TB-MoldovaSeq-DNA0258-3079_S68
PRJNA736718	SAMN19657584	TB-111-18206-18_S158
PRJNA736718	SAMN19657856	TB-111-280-18-138_S144
PRJNA736718	SAMN19657167	TB-111-1046-18_S250
PRJNA736718	SAMN19688265	TB-333-3416-19_S139
PRJNA736718	SAMN19658021	TB-111-6967-19_S108
PRJNA736718	SAMN19657313	TB-111-14524-19_S158
PRJNA736718	SAMN19657411	TB-111-15839-18-138_S22
PRJNA736718	SAMN19657472	TB-111-16773-18_S137
PRJNA736718	SAMN19688653	TB-DNA0351_S208
PRJNA736718	SAMN19688642	TB-DNA0340_S197
PRJNA736718	SAMN19688640	TB-DNA0338_S195
PRJNA736718	SAMN19688647	TB-DNA0345_S202
PRJNA736718	SAMN19688712	TB-MoldovaSeq-DNA0206-2335_S16
PRJNA736718	SAMN19657941	TB-111-4702-19_S5
PRJNA736718	SAMN19657522	TB-111-17415-18-138_S53
PRJNA736718	SAMN19657624	TB-111-18854-18-138_S26
PRJNA736718	SAMN19657660	TB-111-19377-19_S31
PRJNA736718	SAMN19657606	TB-111-18567-18-138_S21
PRJNA736718	SAMN19657158	TB-111-10300-18_S97
PRJNA736718	SAMN19657958	TB-111-52-18_S277
PRJNA736718	SAMN19657441	TB-111-16364-19_S4
PRJNA736718	SAMN19657589	TB-111-18377-18_S123
PRJNA736718	SAMN19657860	TB-111-2895-19_S119
PRJNA736718	SAMN19657895	TB-111-376-19_S243
PRJNA736718	SAMN19657258	TB-111-12792-19_S217
PRJNA736718	SAMN19658148	TB-111-9273-18_S142
PRJNA736718	SAMN19657691	TB-111-198-19_S71
PRJNA736718	SAMN19657886	TB-111-3425-19_S90
PRJNA736718	SAMN19688243	TB-333-3095-19-138_S55
PRJNA736718	SAMN19657192	TB-111-11147-18_S141
PRJNA736718	SAMN19657455	TB-111-16541-18_S145
PRJNA736718	SAMN19657777	TB-111-21361-19_S89
PRJNA736718	SAMN19657568	TB-111-17994-18_S117
PRJNA736718	SAMN19657249	TB-111-12663-18_S74
PRJNA736718	SAMN19657618	TB-111-18763-18-138_S32
PRJNA736718	SAMN19687795	TB-111-9956-18_S156
PRJNA736718	SAMN19688730	TB-MoldovaSeq-DNA0223-2292_S33
PRJNA736718	SAMN19688596	TB-444-6061-18_S104
PRJNA736718	SAMN19658046	TB-111-7346-18_S12
PRJNA736718	SAMN19657738	TB-111-20514-18_S35
PRJNA736718	SAMN19687779	TB-111-9676-18_S191
PRJNA736718	SAMN19657654	TB-111-19306-18_S129
PRJNA736718	SAMN19657595	TB-111-1842-18-138_S157
PRJNA736718	SAMN19657752	TB-111-20738-18_S41
PRJNA736718	SAMN19657804	TB-111-23182-18F-138_S140
PRJNA736718	SAMN19658062	TB-111-767-18-138_S170
PRJNA736718	SAMN19688733	TB-MoldovaSeq-DNA0226-2590_S36
PRJNA736718	SAMN19657740	TB-111-20536-19_S46
PRJNA736718	SAMN19657751	TB-111-20729-18_S38
PRJNA736718	SAMN19657630	TB-111-18994-18_S55
PRJNA736718	SAMN19688453	TB-444-3910-18_S187
PRJNA736718	SAMN19688641	TB-DNA0339_S196
PRJNA736718	SAMN19688758	TB-MoldovaSeq-DNA0249-3687_S59
PRJNA736718	SAMN19657824	TB-111-24163-18F_S222
PRJNA736718	SAMN19688467	TB-444-4076-18_S98
PRJNA736718	SAMN19658059	TB-111-7631-18_S187
PRJNA736718	SAMN19657549	TB-111-17767-18_S151
PRJNA736718	SAMN19657815	TB-111-238-18_S242
PRJNA736718	SAMN19658150	TB-111-9401-18_S138
PRJNA736718	SAMN19694022	TB-MoldovaSeq-DNA0272-3051_S82
PRJNA736718	SAMN19657157	TB-111-10223-18_S40
PRJNA736718	SAMN19657721	TB-111-20247-19_S92
PRJNA736718	SAMN19657567	TB-111-17993-18_S148
PRJNA736718	SAMN19657699	TB-111-19930-18_S115
PRJNA736718	SAMN19658039	TB-111-7275-18_S169
PRJNA736718	SAMN19657657	TB-111-19340-19_S114
PRJNA736718	SAMN19658122	TB-111-8777-18_S79
PRJNA736718	SAMN19657475	TB-111-16802-18-138_S123
PRJNA736718	SAMN19688362	TB-444-1359-18_S186
PRJNA736718	SAMN19688242	TB-333-3079-19_S79
PRJNA736718	SAMN19694068	TB-MoldovaSeq-DNA0314-4895_S317
PRJNA736718	SAMN19657575	TB-111-18099-18_S101
PRJNA736718	SAMN19657226	TB-111-12335-18_S118
PRJNA736718	SAMN19688349	TB-333-643-19_S84
PRJNA736718	SAMN19658095	TB-111-83-18-138_S143
PRJNA736718	SAMN19657578	TB-111-18148-19_S120
PRJNA736718	SAMN19688329	TB-333-5403-19_S170
PRJNA736718	SAMN19657379	TB-111-15414-18_S154
PRJNA736718	SAMN19688738	TB-MoldovaSeq-DNA0231-3743_S41
PRJNA736718	SAMN19657619	TB-111-18765-18_S135
PRJNA736718	SAMN19657159	TB-111-10332-18_S148
PRJNA736718	SAMN19658056	TB-111-7608-18_S20
PRJNA736718	SAMN19657816	TB-111-23855-18F_S227
PRJNA736718	SAMN19688742	TB-MoldovaSeq-DNA0234-2675_S44
PRJNA736718	SAMN19657348	TB-111-15075-18_S144
PRJNA736718	SAMN19657586	TB-111-18302-18_S155
PRJNA736718	SAMN19688234	TB-333-293-19_S130
PRJNA736718	SAMN19657481	TB-111-16871-18_S144
PRJNA736718	SAMN19657566	TB-111-17963-18-138_S99
PRJNA736718	SAMN19657293	TB-111-1390-19-138_S81
PRJNA736718	SAMN19657562	TB-111-17913-18_S124
PRJNA736718	SAMN19657788	TB-111-21564-19_S97
PRJNA736718	SAMN19657727	TB-111-20347-18_S24
PRJNA736718	SAMN19657983	TB-111-6043-18_S2
PRJNA736718	SAMN19688722	TB-MoldovaSeq-DNA0216-1987_S26
PRJNA736718	SAMN19688287	TB-333-392-19_S27
PRJNA736718	SAMN19687999	TB-222-5069-18_S67
PRJNA736718	SAMN19688533	TB-444-4848-18_S25
PRJNA736718	SAMN19694118	TB-MoldovaSeq-DNA062-1138_S62
PRJNA736718	SAMN19688600	TB-444-6152-18_S102
PRJNA736718	SAMN19694105	TB-MoldovaSeq-DNA049-220_S49
PRJNA736718	SAMN19687958	TB-222-4175-18_S168
PRJNA736718	SAMN19688029	TB-222-5548-18_S142
PRJNA736718	SAMN19657559	TB-111-17901-18_S118
PRJNA736718	SAMN19657713	TB-111-20092-18_S170
PRJNA736718	SAMN19687969	TB-222-4414-18_S88
PRJNA736718	SAMN19687801	TB-222-1043-18_S77
PRJNA736718	SAMN19687871	TB-222-2111-19_S92
PRJNA736718	SAMN19687898	TB-222-2618-18_S51
PRJNA736718	SAMN19687823	TB-222-1414-18_S109
PRJNA736718	SAMN19687909	TB-222-2823-19_S189
PRJNA736718	SAMN19687867	TB-222-2042560-18_S146
PRJNA736718	SAMN19687944	TB-222-3847-18_S60
PRJNA736718	SAMN19688096	TB-222-6616-19_S278
PRJNA736718	SAMN19687904	TB-222-2697-19_S85
PRJNA736718	SAMN19657217	TB-111-12057-18_S119
PRJNA736718	SAMN19687982	TB-222-4791-18_S271
PRJNA736718	SAMN19688017	TB-222-5351-18_S56
PRJNA736718	SAMN19687941	TB-222-3678-18_S177
PRJNA736718	SAMN19657372	TB-111-15343-19_S125
PRJNA736718	SAMN19688107	TB-222-6883-18_S59
PRJNA736718	SAMN19688737	TB-MoldovaSeq-DNA0230-5545_S40
PRJNA736718	SAMN19658120	TB-111-876-19_S127
PRJNA736718	SAMN19657387	TB-111-15561-19_S127
PRJNA736718	SAMN19687819	TB-222-1360-19-138_S2
PRJNA736718	SAMN19688087	TB-222-6448-19_S230
PRJNA736718	SAMN19687968	TB-222-4397-18_S69
PRJNA736718	SAMN19657677	TB-111-19597-18_S76
PRJNA736718	SAMN19687872	TB-222-2112-19_S65
PRJNA736718	SAMN19687997	TB-222-5058-19_S277
PRJNA736718	SAMN19687821	TB-222-1385-18_S79
PRJNA736718	SAMN19687883	TB-222-2423-18_S144
PRJNA736718	SAMN19687943	TB-222-3836-18_S178
PRJNA736718	SAMN19687911	TB-222-287-19_S199
PRJNA736718	SAMN19687919	TB-222-2972-19_S195
PRJNA736718	SAMN19687840	TB-222-1648-19_S16
PRJNA736718	SAMN19657346	TB-111-15049-19_S62
PRJNA736718	SAMN19688114	TB-222-7022-19_S270
PRJNA736718	SAMN19694028	TB-MoldovaSeq-DNA0277-3449_S87
PRJNA736718	SAMN19687998	TB-222-5067-18_S71
PRJNA736718	SAMN19687865	TB-222-2036-18_S148
PRJNA736718	SAMN19687854	TB-222-182-19_S200
PRJNA736718	SAMN19688455	TB-444-3932-18_S105
PRJNA736718	SAMN19657335	TB-111-14829-18_S108
PRJNA736718	SAMN19688556	TB-444-5319-19_S39
PRJNA736718	SAMN19657799	TB-111-22750-18F_S233
PRJNA736718	SAMN19694098	TB-MoldovaSeq-DNA042-428_S42
PRJNA736718	SAMN19694179	TB-MoldovaSeq-DNA124-1548_S125
PRJNA736718	SAMN19694154	TB-MoldovaSeq-DNA098-284_S99
PRJNA736718	SAMN19694159	TB-MoldovaSeq-DNA104-59_S105
PRJNA736718	SAMN19694097	TB-MoldovaSeq-DNA041-423_S41
PRJNA736718	SAMN19688689	TB-MoldovaSeq-DNA010-142_S10
PRJNA736718	SAMN19688631	TB-444-80-19_S256
PRJNA736718	SAMN19688619	TB-444-6671-18_S130
PRJNA736718	SAMN19694113	TB-MoldovaSeq-DNA057-674_S57
PRJNA736718	SAMN19694215	TB-MoldovaSeq-DNA161-1157_S162
PRJNA736718	SAMN19688500	TB-444-4442-18_S123
PRJNA736718	SAMN19688458	TB-444-3952-18_S162
PRJNA736718	SAMN19694152	TB-MoldovaSeq-DNA096-134_S97
PRJNA736718	SAMN19688479	TB-444-4276-19_S7
PRJNA736718	SAMN19688454	TB-444-3916-18_S167
PRJNA736718	SAMN19688739	TB-MoldovaSeq-DNA023-182_S23
PRJNA736718	SAMN19694217	TB-MoldovaSeq-DNA164-1514_S165
PRJNA736718	SAMN19688478	TB-444-4275-19_S286
PRJNA736718	SAMN19688473	TB-444-4195-18_S31
PRJNA736718	SAMN19694207	TB-MoldovaSeq-DNA153-1687_S154
PRJNA736718	SAMN19688547	TB-444-5103-19_S15
PRJNA736718	SAMN19658068	TB-111-7857-18_S5
PRJNA736718	SAMN19694224	TB-MoldovaSeq-DNA171-2227_S172
PRJNA736718	SAMN19688486	TB-444-4320-18_S38
PRJNA736718	SAMN19658108	TB-111-850-18-138_S152
PRJNA736718	SAMN19688720	TB-MoldovaSeq-DNA0213-2033_S23
PRJNA736718	SAMN19688747	TB-MoldovaSeq-DNA0239-4349_S49
PRJNA736718	SAMN19688422	TB-444-3335-18_S210
PRJNA736718	SAMN19657358	TB-111-15201-18_S165
PRJNA736718	SAMN19688348	TB-333-642-19_S76
PRJNA736718	SAMN19657219	TB-111-12146-18_S113
PRJNA736718	SAMN19658058	TB-111-7624-18_S172
PRJNA736718	SAMN19694086	TB-MoldovaSeq-DNA0331-5057_S334
PRJNA736718	SAMN19688706	TB-MoldovaSeq-DNA0200-2023_S10
PRJNA736718	SAMN19658144	TB-111-9083-18_S82
PRJNA736718	SAMN19657754	TB-111-20799-18_S33
PRJNA736718	SAMN19688754	TB-MoldovaSeq-DNA0245-3474_S55
PRJNA736718	SAMN19657768	TB-111-21120-19_S167
PRJNA736718	SAMN19658119	TB-111-8736-18_S49
PRJNA736718	SAMN19688070	TB-222-6156-18_S63
PRJNA736718	SAMN19657858	TB-111-2840-19-138_S63
PRJNA736718	SAMN19657742	TB-111-20553-18_S21
PRJNA736718	SAMN19688101	TB-222-6759-18_S215
PRJNA736718	SAMN19688008	TB-222-517-19_S1
PRJNA736718	SAMN19688062	TB-222-6046-19_S237
PRJNA736718	SAMN19687891	TB-222-2537-18_S74
PRJNA736718	SAMN19657951	TB-111-4965-19_S245
PRJNA736718	SAMN19687936	TB-222-3540-19_S175
PRJNA736718	SAMN19687839	TB-222-1637-19-138_S2
PRJNA736718	SAMN19688091	TB-222-6576-19_S259
PRJNA736718	SAMN19688092	TB-222-6578-19_S240
PRJNA736718	SAMN19687970	TB-222-4470-18_S85
PRJNA736718	SAMN19687794	TB-111-9955-18_S145
PRJNA736718	SAMN19658126	TB-111-8849-18_S63
PRJNA736718	SAMN19657315	TB-111-14558-19_S78
PRJNA736718	SAMN19688330	TB-333-5441-19_S70
PRJNA736718	SAMN19688069	TB-222-6154-19_S245
PRJNA736718	SAMN19687932	TB-222-3395-19_S208
PRJNA736718	SAMN19657669	TB-111-19502-19_S136
PRJNA736718	SAMN19657381	TB-111-15494-18_S47
PRJNA736718	SAMN19688295	TB-333-4111-19_S140
PRJNA736718	SAMN19687855	TB-222-1888-19_S76
PRJNA736718	SAMN19687824	TB-222-14-18_S137
PRJNA736718	SAMN19687950	TB-222-3940-18_S179
PRJNA736718	SAMN19687955	TB-222-4120-18_S210
PRJNA736718	SAMN19688113	TB-222-7009-19_S243
PRJNA736718	SAMN19688216	TB-333-2411-19_S87
PRJNA736718	SAMN19657700	TB-111-19937-18_S168
PRJNA736718	SAMN19688639	TB-DNA0337_S194
PRJNA736718	SAMN19688004	TB-222-5151-19_S258
PRJNA736718	SAMN19688018	TB-222-5353-19_S266
PRJNA736718	SAMN19688046	TB-222-5786-19_S231
PRJNA736718	SAMN19688041	TB-222-5681-18_S112
PRJNA736718	SAMN19688025	TB-222-550-18_S19
PRJNA736718	SAMN19657359	TB-111-15203-18_S16
PRJNA736718	SAMN19688056	TB-222-5887-18_S108
PRJNA736718	SAMN19657336	TB-111-14831-19_S109
PRJNA736718	SAMN19687900	TB-222-2626-19_S191
PRJNA736718	SAMN19688138	TB-222-975-19-138_S3
PRJNA736718	SAMN19687965	TB-222-4327-18_S75
PRJNA736718	SAMN19687984	TB-222-4805-18_S74
PRJNA736718	SAMN19688048	TB-222-5797-19_S233
PRJNA736718	SAMN19657312	TB-111-14522-19_S100
PRJNA736718	SAMN19688317	TB-333-4712-19-138_S48
PRJNA736718	SAMN19687831	TB-222-1519-19_S176
PRJNA736718	SAMN19687991	TB-222-4948-18_S73
PRJNA736718	SAMN19688031	TB-222-5557-18_S61
PRJNA736718	SAMN19688100	TB-222-6743-19_S139
PRJNA736718	SAMN19687977	TB-222-4628-18_S171
PRJNA736718	SAMN19688088	TB-222-6492-19_S267
PRJNA736718	SAMN19688027	TB-222-551-18_S12
PRJNA736718	SAMN19688104	TB-222-6794-18_S69
PRJNA736718	SAMN19694047	TB-MoldovaSeq-DNA0294-4695_S297
PRJNA736718	SAMN19657718	TB-111-20151-19_S135
PRJNA736718	SAMN19688044	TB-222-5766-18_S55
PRJNA736718	SAMN19657179	TB-111-10812-18_S5
PRJNA736718	SAMN19687828	TB-222-147-18_S83
PRJNA736718	SAMN19688063	TB-222-6073-19_S238
PRJNA736718	SAMN19688021	TB-222-5441-18_S70
PRJNA736718	SAMN19687882	TB-222-2397-18-138_S42
PRJNA736718	SAMN19687877	TB-222-2259-19_S210
PRJNA736718	SAMN19687880	TB-222-236-18_S67
PRJNA736718	SAMN19687967	TB-222-438-19_S5
PRJNA736718	SAMN19687905	TB-222-2699-19_S89
PRJNA736718	SAMN19688050	TB-222-5803-18_S111
PRJNA736718	SAMN19688106	TB-222-6865-19_S255
PRJNA736718	SAMN19687923	TB-222-3094-19_S186
PRJNA736718	SAMN19688005	TB-222-5154-19_S264
PRJNA736718	SAMN19657628	TB-111-18890-19_S65
PRJNA736718	SAMN19688012	TB-222-5241-19_S252
PRJNA736718	SAMN19688745	TB-MoldovaSeq-DNA0237-3588_S47
PRJNA736718	SAMN19658029	TB-111-7086-18_S6
PRJNA736718	SAMN19688090	TB-222-6565-19_S218
PRJNA736718	SAMN19688275	TB-333-3728-19_S144
PRJNA736718	SAMN19688058	TB-222-591-19-138_S1
PRJNA736718	SAMN19688015	TB-222-529-18_S140
PRJNA736718	SAMN19657809	TB-111-23374-18F-138_S137
PRJNA736718	SAMN19687951	TB-222-4003-18_S71
PRJNA736718	SAMN19688059	TB-222-5912-19_S236
PRJNA736718	SAMN19688073	TB-222-624-18_S61
PRJNA736718	SAMN19688217	TB-333-2412-19_S1
PRJNA736718	SAMN19687875	TB-222-2174-19_S78
PRJNA736718	SAMN19687928	TB-222-3292-18_S63
PRJNA736718	SAMN19688011	TB-222-5194-18_S57
PRJNA736718	SAMN19658036	TB-111-7226-18_S180
PRJNA736718	SAMN19687903	TB-222-2670-19_S87
PRJNA736718	SAMN19688060	TB-222-5917-19_S281
PRJNA736718	SAMN19657709	TB-111-20041-18_S161
PRJNA736718	SAMN19688121	TB-222-7265-18_S214
PRJNA736718	SAMN19688580	TB-444-5601-18_S188
PRJNA736718	SAMN19687887	TB-222-2479-19_S54
PRJNA736718	SAMN19657889	TB-111-352-19_S150
PRJNA736718	SAMN19688095	TB-222-6602-19_S276
PRJNA736718	SAMN19687925	TB-222-318-18_S58
PRJNA736718	SAMN19688075	TB-222-6290-18_S1
PRJNA736718	SAMN19657229	TB-111-12407-18_S90
PRJNA736718	SAMN19688030	TB-222-5556-19_S228
PRJNA736718	SAMN19687915	TB-222-2929-18_S176
PRJNA736718	SAMN19688009	TB-222-5185-19_S227
PRJNA736718	SAMN19657284	TB-111-135-19-138_S56
PRJNA736718	SAMN19688269	TB-333-3593-19_S148
PRJNA736718	SAMN19688085	TB-222-6436-18_S141
PRJNA736718	SAMN19687939	TB-222-3636-19_S114
PRJNA736718	SAMN19688423	TB-444-3342-18_S202
PRJNA736718	SAMN19688583	TB-444-5610-18_S50
PRJNA736718	SAMN19688152	TB-333-131-19_S121
PRJNA736718	SAMN19688681	TB-MoldovaSeq-DNA002-694_S2
PRJNA736718	SAMN19694241	TB-MoldovaSeq-DNA188-2947_S189
PRJNA736718	SAMN19694175	TB-MoldovaSeq-DNA120-1556_S121
PRJNA736718	SAMN19688595	TB-444-6008-18_S46
PRJNA736718	SAMN19688582	TB-444-5609-18_S182
PRJNA736718	SAMN19688483	TB-444-4310-18_S107
PRJNA736718	SAMN19694193	TB-MoldovaSeq-DNA139-1997_S140
PRJNA736718	SAMN19688446	TB-444-3826-18_S120
PRJNA736718	SAMN19694099	TB-MoldovaSeq-DNA043-429_S43
PRJNA736718	SAMN19688588	TB-444-5756-18_S179
PRJNA736718	SAMN19688463	TB-444-4048-18_S125
PRJNA736718	SAMN19694116	TB-MoldovaSeq-DNA060-873_S60
PRJNA736718	SAMN19688602	TB-444-6199-18_S51
PRJNA736718	SAMN19688621	TB-444-6730-18_S177
PRJNA736718	SAMN19688441	TB-444-3732-18_S203
PRJNA736718	SAMN19694100	TB-MoldovaSeq-DNA044-512_S44
PRJNA736718	SAMN19688626	TB-444-6829-18_S133
PRJNA736718	SAMN19694219	TB-MoldovaSeq-DNA166-2098_S167
PRJNA736718	SAMN19694236	TB-MoldovaSeq-DNA183-708_S184
PRJNA736718	SAMN19688504	TB-444-4537-18_S26
PRJNA736718	SAMN19694198	TB-MoldovaSeq-DNA144-751_S145
PRJNA736718	SAMN19688417	TB-444-3209-18_S44
PRJNA736718	SAMN19657601	TB-111-18508-19_S23
PRJNA736718	SAMN19657478	TB-111-16817-18_S138
PRJNA736718	SAMN19657956	TB-111-5200-19-138_S31
PRJNA736718	SAMN19657430	TB-111-16133-18-138_S10
PRJNA736718	SAMN19657186	TB-111-1096-18-138_S163
PRJNA736718	SAMN19657183	TB-111-1095-18_S37
PRJNA736718	SAMN19657550	TB-111-17767-19_S57
PRJNA736718	SAMN19657468	TB-111-16694-19_S61
PRJNA736718	SAMN19657773	TB-111-21342-19_S88
PRJNA736718	SAMN19657745	TB-111-20605-19_S166
PRJNA736718	SAMN19657622	TB-111-18825-19_S38
PRJNA736718	SAMN19657521	TB-111-17394-19_S277
PRJNA736718	SAMN19688664	TB-DNA0364_S221
PRJNA736718	SAMN19657743	TB-111-20592-18_S45
PRJNA736718	SAMN19657394	TB-111-15711-18-138_S15
PRJNA736718	SAMN19657463	TB-111-16595-18-138_S100
PRJNA736718	SAMN19688238	TB-333-2986-19_S169
PRJNA736718	SAMN19657238	TB-111-12518-19_S238
PRJNA736718	SAMN19657898	TB-111-3843-19_S269
PRJNA736718	SAMN19688743	TB-MoldovaSeq-DNA0235-4740_S45
PRJNA736718	SAMN19657202	TB-111-11380-19_S160
PRJNA736718	SAMN19657572	TB-111-18075-18_S141
PRJNA736718	SAMN19688663	TB-DNA0362_S219
PRJNA736718	SAMN19657429	TB-111-16121-18-138_S29
PRJNA736718	SAMN19657797	TB-111-22470-18F-138_S141
PRJNA736718	SAMN19657390	TB-111-15653-19_S42
PRJNA736718	SAMN19694014	TB-MoldovaSeq-DNA0264-3410_S74
PRJNA736718	SAMN19657211	TB-111-11857-18_S135
PRJNA736718	SAMN19658031	TB-111-7114-18_S190
PRJNA736718	SAMN19688675	TB-DNA0376_S233
PRJNA736718	SAMN19658025	TB-111-7016-18_S4
PRJNA736718	SAMN19657719	TB-111-20153-18_S165
PRJNA736718	SAMN19657831	TB-111-249-18_S235
PRJNA736718	SAMN19657456	TB-111-16547-19_S275
PRJNA736718	SAMN19657161	TB-111-10403-18_S21
PRJNA736718	SAMN19657406	TB-111-15806-18-138_S13
PRJNA736718	SAMN19657548	TB-111-17766-18_S114
PRJNA736718	SAMN19657935	TB-111-458-19_S95
PRJNA736718	SAMN19694079	TB-MoldovaSeq-DNA0324-5781_S327
PRJNA736718	SAMN19694077	TB-MoldovaSeq-DNA0322-5563_S325
PRJNA736718	SAMN19688648	TB-DNA0346_S203
PRJNA736718	SAMN19687776	TB-111-9585-18_S116
PRJNA736718	SAMN19657476	TB-111-16810-18_S139
PRJNA736718	SAMN19657873	TB-111-3149-19_S92
PRJNA736718	SAMN19657590	TB-111-18400-19_S53
PRJNA736718	SAMN19657206	TB-111-11446-19_S194
PRJNA736718	SAMN19657609	TB-111-18651-19_S19
PRJNA736718	SAMN19688765	TB-MoldovaSeq-DNA0256-4412_S66
PRJNA736718	SAMN19657428	TB-111-16119-18-138_S12
PRJNA736718	SAMN19657774	TB-111-21343-19_S137
PRJNA736718	SAMN19657306	TB-111-14245-18_S137
PRJNA736718	SAMN19657205	TB-111-11429-19_S253
PRJNA736718	SAMN19694080	TB-MoldovaSeq-DNA0325-4893_S328
PRJNA736718	SAMN19657552	TB-111-17797-18_S133
PRJNA736718	SAMN19657195	TB-111-11251-18_S19
PRJNA736718	SAMN19658076	TB-111-7963-18_S94
PRJNA736718	SAMN19657256	TB-111-12779-18_S142
PRJNA736718	SAMN19658125	TB-111-8840-18_S67
PRJNA736718	SAMN19657208	TB-111-11527-19_S159
PRJNA736718	SAMN19657998	TB-111-6372-19_S219
PRJNA736718	SAMN19657239	TB-111-12521-19_S197
PRJNA736718	SAMN19694057	TB-MoldovaSeq-DNA0304-5778_S307
PRJNA736718	SAMN19657297	TB-111-14100-18_S68
PRJNA736718	SAMN19657404	TB-111-15791-19_S81
PRJNA736718	SAMN19657407	TB-111-15807-18_S120
PRJNA736718	SAMN19657405	TB-111-15794-18_S149
PRJNA736718	SAMN19657747	TB-111-20644-19_S22
PRJNA736718	SAMN19657744	TB-111-20598-19_S34
PRJNA736718	SAMN19688726	TB-MoldovaSeq-DNA0220-2124_S30
PRJNA736718	SAMN19657764	TB-111-21011-18-138_S132
PRJNA736718	SAMN19688761	TB-MoldovaSeq-DNA0252-3579_S62
PRJNA736718	SAMN19688736	TB-MoldovaSeq-DNA0229-3379_S39
PRJNA736718	SAMN19657533	TB-111-17590-18_S33
PRJNA736718	SAMN19657530	TB-111-17557-19_S13
PRJNA736718	SAMN19657685	TB-111-19708-18_S166
PRJNA736718	SAMN19657268	TB-111-1310-18_S263
PRJNA736718	SAMN19694037	TB-MoldovaSeq-DNA0285-5738_S99
PRJNA736718	SAMN19657600	TB-111-18504-18-138_S23
PRJNA736718	SAMN19688324	TB-333-5021-19-138_S129
PRJNA736718	SAMN19658083	TB-111-8032-19-138_S44
PRJNA736718	SAMN19657686	TB-111-1972-19-138_S108
PRJNA736718	SAMN19657720	TB-111-20245-19_S160
PRJNA736718	SAMN19687793	TB-111-9912-19_S110
PRJNA736718	SAMN19688309	TB-333-4522-19_S274
PRJNA736718	SAMN19657331	TB-111-14785-19_S7
PRJNA736718	SAMN19694032	TB-MoldovaSeq-DNA0281-3277_S91
PRJNA736718	SAMN19657189	TB-111-11096-18_S157
PRJNA736718	SAMN19657882	TB-111-3308-19_S120
PRJNA736718	SAMN19657617	TB-111-1875-19_S1
PRJNA736718	SAMN19657525	TB-111-17495-19_S80
PRJNA736718	SAMN19657490	TB-111-16979-18_S43
PRJNA736718	SAMN19657273	TB-111-13214-18_S115
PRJNA736718	SAMN19657155	TB-111-10034-18_S147
PRJNA736718	SAMN19688759	TB-MoldovaSeq-DNA0250-3578_S60
PRJNA736718	SAMN19658008	TB-111-6510-19_S48
PRJNA736718	SAMN19657974	TB-111-5620-19_S30
PRJNA736718	SAMN19657218	TB-111-12061-19_S190
PRJNA736718	SAMN19658128	TB-111-8861-19_S138
PRJNA736718	SAMN19658065	TB-111-777-19_S262
PRJNA736718	SAMN19657453	TB-111-16519-19_S50
PRJNA736718	SAMN19657514	TB-111-17337-19_S132
PRJNA736718	SAMN19694045	TB-MoldovaSeq-DNA0293-3261_S296
PRJNA736718	SAMN19694040	TB-MoldovaSeq-DNA0288-5509_S291
PRJNA736718	SAMN19657967	TB-111-548-18_S84
PRJNA736718	SAMN19657356	TB-111-15171-18-138_S6
PRJNA736718	SAMN19658145	TB-111-9099-18_S13
PRJNA736718	SAMN19657317	TB-111-14610-19_S156
PRJNA736718	SAMN19657728	TB-111-20370-19_S39
PRJNA736718	SAMN19657961	TB-111-5271-18_S91
PRJNA736718	SAMN19657334	TB-111-14828-19_S124
PRJNA736718	SAMN19688345	TB-333-601-19_S127
PRJNA736718	SAMN19657756	TB-111-20820-19_S72
PRJNA736718	SAMN19657582	TB-111-18191-19_S153
PRJNA736718	SAMN19657385	TB-111-15543-19_S126
PRJNA736718	SAMN19658078	TB-111-7995-18_S170
PRJNA736718	SAMN19657275	TB-111-13281-18_S123
PRJNA736718	SAMN19657948	TB-111-494-19_S218
PRJNA736718	SAMN19687771	TB-111-9488-19-138_S76
PRJNA736718	SAMN19657879	TB-111-3252-19_S11
PRJNA736718	SAMN19657642	TB-111-19157-18_S105
PRJNA736718	SAMN19657316	TB-111-14586-18_S163
PRJNA736718	SAMN19657960	TB-111-5264-18_S2
PRJNA736718	SAMN19657509	TB-111-17288-18_S58
PRJNA736718	SAMN19657853	TB-111-276-18-138_S146
PRJNA736718	SAMN19688167	TB-333-1625-19_S13
PRJNA736718	SAMN19657233	TB-111-1245-19_S109
PRJNA736718	SAMN19657668	TB-111-19502-18_S100
PRJNA736718	SAMN19688334	TB-333-5531-19-138_S111
PRJNA736718	SAMN19657378	TB-111-15395-19_S43
PRJNA736718	SAMN19658116	TB-111-8603-19_S107
PRJNA736718	SAMN19657670	TB-111-19507-18_S103
PRJNA736718	SAMN19658093	TB-111-8263-18_S51
PRJNA736718	SAMN19657213	TB-111-11919-18_S80
PRJNA736718	SAMN19657248	TB-111-1266-19-138_S39
PRJNA736718	SAMN19657401	TB-111-15778-18_S29
PRJNA736718	SAMN19657672	TB-111-19530-19_S147
PRJNA736718	SAMN19687786	TB-111-9803-18_S9
PRJNA736718	SAMN19657636	TB-111-19082-19_S49
PRJNA736718	SAMN19657324	TB-111-14733-19_S155
PRJNA736718	SAMN19657671	TB-111-19509-18_S167
PRJNA736718	SAMN19657992	TB-111-616-18_S264
PRJNA736718	SAMN19657872	TB-111-3134-19-138_S38
PRJNA736718	SAMN19688656	TB-DNA0354_S211
PRJNA736718	SAMN19657187	TB-111-1102-18_S265
PRJNA736718	SAMN19657959	TB-111-5263-18_S15
PRJNA736718	SAMN19658077	TB-111-7991-19-138_S74
PRJNA736718	SAMN19657518	TB-111-17364-19_S79
PRJNA736718	SAMN19658149	TB-111-9342-18_S117
PRJNA736718	SAMN19657991	TB-111-6125-19_S208
PRJNA736718	SAMN19657215	TB-111-12030-18_S138
PRJNA736718	SAMN19687989	TB-222-4939-19_S215
PRJNA736718	SAMN19657916	TB-111-4180-19_S212
PRJNA736718	SAMN19687841	TB-222-1682-19-138_S4
PRJNA736718	SAMN19687945	TB-222-3854-18_S61
PRJNA736718	SAMN19687961	TB-222-4220-18_S212
PRJNA736718	SAMN19688053	TB-222-5873-19_S247
PRJNA736718	SAMN19688077	TB-222-63111-8_S145
PRJNA736718	SAMN19688347	TB-333-635-19_S12
PRJNA736718	SAMN19687992	TB-222-4964-19_S216
PRJNA736718	SAMN19688120	TB-222-7237-18_S66
PRJNA736718	SAMN19688000	TB-222-5074-19_S251
PRJNA736718	SAMN19688045	TB-222-5767-19_S223
PRJNA736718	SAMN19688047	TB-222-5795-19_S232
PRJNA736718	SAMN19687912	TB-222-2878-19_S204
PRJNA736718	SAMN19688051	TB-222-5840-19_S234
PRJNA736718	SAMN19687907	TB-222-2779-18_S91
PRJNA736718	SAMN19688035	TB-222-5611-19_S220
PRJNA736718	SAMN19688040	TB-222-5642-19_S268
PRJNA736718	SAMN19688359	TB-333-964-19_S41
PRJNA736718	SAMN19688054	TB-222-5877-19_S275
PRJNA736718	SAMN19687862	TB-222-1996-18_S80
PRJNA736718	SAMN19687874	TB-222-2158-18_S59
PRJNA736718	SAMN19688026	TB-222-5503-19_S282
PRJNA736718	SAMN19688065	TB-222-6089-18_S135
PRJNA736718	SAMN19687849	TB-222-1806-18_S123
PRJNA736718	SAMN19687843	TB-222-1706-18_S90
PRJNA736718	SAMN19687892	TB-222-2538-18_S150
PRJNA736718	SAMN19687850	TB-222-1810-18_S62
PRJNA736718	SAMN19688078	TB-222-6312-18_S113
PRJNA736718	SAMN19688067	TB-222-6137-19_S254
PRJNA736718	SAMN19687986	TB-222-4848-19_S273
PRJNA736718	SAMN19687914	TB-222-2915-19_S202
PRJNA736718	SAMN19687913	TB-222-2879-19_S188
PRJNA736718	SAMN19688089	TB-222-652-19-138_S3
PRJNA736718	SAMN19687809	TB-222-1204-19_S94
PRJNA736718	SAMN19694060	TB-MoldovaSeq-DNA0306-5348_S309
PRJNA736718	SAMN19658016	TB-111-6780-19_S146
PRJNA736718	SAMN19657176	TB-111-1071-18-138_S156
PRJNA736718	SAMN19688668	TB-DNA0368_S225
PRJNA736718	SAMN19658030	TB-111-7107-18_S182
PRJNA736718	SAMN19657301	TB-111-14161-18_S67
PRJNA736718	SAMN19688168	TB-333-164-19_S95
PRJNA736718	SAMN19658096	TB-111-8323-18_S53
PRJNA736718	SAMN19657280	TB-111-13485-18_S172
PRJNA736718	SAMN19688161	TB-333-1556-19_S126
PRJNA736718	SAMN19658043	TB-111-7315-19_S99
PRJNA736718	SAMN19657494	TB-111-17023-19_S10
PRJNA736718	SAMN19657204	TB-111-11397-19_S268
PRJNA736718	SAMN19657489	TB-111-1697-19_S130
PRJNA736718	SAMN19658151	TB-111-9435-18_S64
PRJNA736718	SAMN19657491	TB-111-17003-19_S102
PRJNA736718	SAMN19688213	TB-333-2345-19_S80
PRJNA736718	SAMN19657181	TB-111-1091-19_S111
PRJNA736718	SAMN19688230	TB-333-2786-19_S71
PRJNA736718	SAMN19688750	TB-MoldovaSeq-DNA0242-1981_S52
PRJNA736718	SAMN19657917	TB-111-4-19-138_S54
PRJNA736718	SAMN19657508	TB-111-17276-19_S281
PRJNA736718	SAMN19694013	TB-MoldovaSeq-DNA0263-4048_S73
PRJNA736718	SAMN19657264	TB-111-12918-18-138_S7
PRJNA736718	SAMN19688140	TB-333-1010-19_S97
PRJNA736718	SAMN19688645	TB-DNA0343_S200
PRJNA736718	SAMN19688342	TB-333-579-19_S180
PRJNA736718	SAMN19688757	TB-MoldovaSeq-DNA0248-3413_S58
PRJNA736718	SAMN19688266	TB-333-346-19_S73
PRJNA736718	SAMN19657230	TB-111-12411-18_S82
PRJNA736718	SAMN19657639	TB-111-19142-18_S106
PRJNA736718	SAMN19657228	TB-111-12364-18_S95
PRJNA736718	SAMN19658137	TB-111-8958-18_S77
PRJNA736718	SAMN19658131	TB-111-8898-18_S153
PRJNA736718	SAMN19688257	TB-333-3333-19_S58
PRJNA736718	SAMN19658100	TB-111-8385-18_S57
PRJNA736718	SAMN19688239	TB-333-2987-19-138_S115
PRJNA736718	SAMN19658003	TB-111-6420-19_S223
PRJNA736718	SAMN19688226	TB-333-2530-19_S90
PRJNA736718	SAMN19657711	TB-111-20082-19_S83
PRJNA736718	SAMN19688319	TB-333-4790-19_S226
PRJNA736718	SAMN19688302	TB-333-420-19_S43
PRJNA736718	SAMN19687896	TB-222-2595-18_S66
PRJNA736718	SAMN19688124	TB-222-742-18_S133
PRJNA736718	SAMN19688043	TB-222-5734-19_S222
PRJNA736718	SAMN19688123	TB-222-740-18_S63
PRJNA736718	SAMN19688068	TB-222-6148-19_S246
PRJNA736718	SAMN19658034	TB-111-720-19_S257
PRJNA736718	SAMN19687940	TB-222-365-18_S83
PRJNA736718	SAMN19687993	TB-222-497-19_S11
PRJNA736718	SAMN19688037	TB-222-5619-18_S62
PRJNA736718	SAMN19688007	TB-222-517-18_S216
PRJNA736718	SAMN19688118	TB-222-7079-18_S131
PRJNA736718	SAMN19688116	TB-222-7059-19_S244
PRJNA736718	SAMN19657829	TB-111-24592-18F_S225
PRJNA736718	SAMN19657345	TB-111-15023-18_S107
PRJNA736718	SAMN19657914	TB-111-4156-19_S187
PRJNA736718	SAMN19688159	TB-333-1458-19_S129
PRJNA736718	SAMN19657798	TB-111-22620-18F_S223
PRJNA736718	SAMN19688151	TB-333-1295-19-138_S59
PRJNA736718	SAMN19657291	TB-111-13893-18_S87
PRJNA736718	SAMN19658047	TB-111-7348-18_S178
PRJNA736718	SAMN19657459	TB-111-16585-18_S140
PRJNA736718	SAMN19688166	TB-333-1612-19_S46
PRJNA736718	SAMN19688339	TB-333-5598-19_S172
PRJNA736718	SAMN19658018	TB-111-6871-19_S106
PRJNA736718	SAMN19688169	TB-333-1701-19_S92
PRJNA736718	SAMN19688210	TB-333-2317-19_S24
PRJNA736718	SAMN19688305	TB-333-4324-19_S181
PRJNA736718	SAMN19688178	TB-333-1857-19_S14
PRJNA736718	SAMN19658032	TB-111-7149-18_S173
PRJNA736718	SAMN19688665	TB-DNA0365_S222
PRJNA736718	SAMN19694026	TB-MoldovaSeq-DNA0275-4965_S85
PRJNA736718	SAMN19657811	TB-111-23559-18F_S30
PRJNA736718	SAMN19657565	TB-111-1793-18_S286
PRJNA736718	SAMN19657414	TB-111-15895-18-138_S49
PRJNA736718	SAMN19657749	TB-111-20718-18_S18
PRJNA736718	SAMN19688649	TB-DNA0347_S204
PRJNA736718	SAMN19657662	TB-111-19390-18_S119
PRJNA736718	SAMN19688224	TB-333-2494-19_S4
PRJNA736718	SAMN19688237	TB-333-2968-19_S137
PRJNA736718	SAMN19658040	TB-111-7280-18_S9
PRJNA736718	SAMN19688763	TB-MoldovaSeq-DNA0254-3053_S64
PRJNA736718	SAMN19688212	TB-333-2319-19_S36
PRJNA736718	SAMN19657276	TB-111-1328-19-138_S82
PRJNA736718	SAMN19688752	TB-MoldovaSeq-DNA0243-3742_S53
PRJNA736718	SAMN19688147	TB-333-1166-19_S175
PRJNA736718	SAMN19657535	TB-111-17608-19_S286
PRJNA736718	SAMN19694076	TB-MoldovaSeq-DNA0321-5415_S324
PRJNA736718	SAMN19688312	TB-333-4571-19_S262
PRJNA736718	SAMN19688289	TB-333-3940-19-138_S56
PRJNA736718	SAMN19658079	TB-111-7998-18_S23
PRJNA736718	SAMN19688646	TB-DNA0344_S201
PRJNA736718	SAMN19688677	TB-DNA0378_S235
PRJNA736718	SAMN19688184	TB-333-1925-19_S48
PRJNA736718	SAMN19694012	TB-MoldovaSeq-DNA0262-3519_S72
PRJNA736718	SAMN19657737	TB-111-20511-19_S165
PRJNA736718	SAMN19688146	TB-333-1163-19_S75
PRJNA736718	SAMN19687783	TB-111-9735-18_S118
PRJNA736718	SAMN19688130	TB-222-858-19_S213
PRJNA736718	SAMN19657447	TB-111-16408-19_S26
PRJNA736718	SAMN19688740	TB-MoldovaSeq-DNA0232-2994_S42
PRJNA736718	SAMN19688157	TB-333-1392-19_S39
PRJNA736718	SAMN19688766	TB-MoldovaSeq-DNA0257-3510_S67
PRJNA736718	SAMN19687822	TB-222-1389-19_S201
PRJNA736718	SAMN19657156	TB-111-1018-18-138_S165
PRJNA736718	SAMN19688165	TB-333-1611-19_S57
PRJNA736718	SAMN19657282	TB-111-13498-18_S94
PRJNA736718	SAMN19687787	TB-111-9806-19_S134
PRJNA736718	SAMN19688323	TB-333-4940-19_S72
PRJNA736718	SAMN19688182	TB-333-1891-19_S95
PRJNA736718	SAMN19688162	TB-333-1585-19_S123
PRJNA736718	SAMN19657573	TB-111-18094-18_S125
PRJNA736718	SAMN19657243	TB-111-12560-18_S81
PRJNA736718	SAMN19688249	TB-333-3228-19_S136
PRJNA736718	SAMN19688233	TB-333-285-19_S118
PRJNA736718	SAMN19688235	TB-333-2939-19_S54
PRJNA736718	SAMN19657645	TB-111-19199-18_S116
PRJNA736718	SAMN19694043	TB-MoldovaSeq-DNA0291-5375_S294
PRJNA736718	SAMN19657933	TB-111-4496-19_S199
PRJNA736718	SAMN19657432	TB-111-16154-18_S89
PRJNA736718	SAMN19688325	TB-333-510-19_S119
PRJNA736718	SAMN19657363	TB-111-15297-18_S84
PRJNA736718	SAMN19688297	TB-333-4171-19-138_S51
PRJNA736718	SAMN19688285	TB-333-3902-19-138_S57
PRJNA736718	SAMN19688225	TB-333-2519-19_S35
PRJNA736718	SAMN19657416	TB-111-15903-19_S5
PRJNA736718	SAMN19688207	TB-333-2259-19_S3
PRJNA736718	SAMN19688181	TB-333-1865-19_S52
PRJNA736718	SAMN19658109	TB-111-8522-18_S71
PRJNA736718	SAMN19688250	TB-333-3230-19_S162
PRJNA736718	SAMN19657351	TB-111-15136-18_S155
PRJNA736718	SAMN19657277	TB-111-13294-18_S171
PRJNA736718	SAMN19688274	TB-333-3697-19_S152
PRJNA736718	SAMN19688191	TB-333-2018-19_S31
PRJNA736718	SAMN19694107	TB-MoldovaSeq-DNA051-393_S51
PRJNA736718	SAMN19694046	TB-MoldovaSeq-DNA029-42_S29
PRJNA736718	SAMN19688693	TB-MoldovaSeq-DNA014-382_S14
PRJNA736718	SAMN19688550	TB-444-5132-19_S57
PRJNA736718	SAMN19688508	TB-444-4571-18_S30
PRJNA736718	SAMN19694155	TB-MoldovaSeq-DNA099-171_S100
PRJNA736718	SAMN19688598	TB-444-6093-18_S105
PRJNA736718	SAMN19688448	TB-444-3831-18_S41
PRJNA736718	SAMN19694199	TB-MoldovaSeq-DNA145-850_S146
PRJNA736718	SAMN19694160	TB-MoldovaSeq-DNA105-73_S106
PRJNA736718	SAMN19688683	TB-MoldovaSeq-DNA004-422_S4
PRJNA736718	SAMN19694234	TB-MoldovaSeq-DNA181-2102_S182
PRJNA736718	SAMN19694192	TB-MoldovaSeq-DNA138-1156_S139
PRJNA736718	SAMN19688449	TB-444-3833-18_S163
PRJNA736718	SAMN19688519	TB-444-4689-19_S82
PRJNA736718	SAMN19688760	TB-MoldovaSeq-DNA025-11_S25
PRJNA736718	SAMN19688393	TB-444-2673-18_S197
PRJNA736718	SAMN19688459	TB-444-3959-19_S77
PRJNA736718	SAMN19688594	TB-444-6003-18_S100
PRJNA736718	SAMN19688447	TB-444-3830-18_S130
PRJNA736718	SAMN19688475	TB-444-4234-18_S111
PRJNA736718	SAMN19694164	TB-MoldovaSeq-DNA109-173_S110
PRJNA736718	SAMN19694197	TB-MoldovaSeq-DNA143-1251_S144
PRJNA736718	SAMN19688561	TB-444-5337-19_S254
PRJNA736718	SAMN19688570	TB-444-5426-18_S29
PRJNA736718	SAMN19688611	TB-444-6343-18_S176
PRJNA736718	SAMN19688527	TB-444-4756-19_S85
PRJNA736718	SAMN19694102	TB-MoldovaSeq-DNA046-622_S46
PRJNA736718	SAMN19688532	TB-444-4827-19_S49
PRJNA736718	SAMN19688372	TB-444-2281-18_S14
PRJNA736718	SAMN19688415	TB-444-3180-18_S208
PRJNA736718	SAMN19694024	TB-MoldovaSeq-DNA027-35_S27
PRJNA736718	SAMN19688599	TB-444-6103-18_S47
PRJNA736718	SAMN19694214	TB-MoldovaSeq-DNA160-1247_S161
PRJNA736718	SAMN19688385	TB-444-2576-19_S5
PRJNA736718	SAMN19688574	TB-444-5477-19_S54
PRJNA736718	SAMN19688407	TB-444-2998-18_S32
PRJNA736718	SAMN19688474	TB-444-4213-18_S99
PRJNA736718	SAMN19688394	TB-444-2677-18_S26
PRJNA736718	SAMN19688511	TB-444-4606-19_S79
PRJNA736718	SAMN19694096	TB-MoldovaSeq-DNA040-372_S40
PRJNA736718	SAMN19688610	TB-444-6340-18_S96
PRJNA736718	SAMN19688514	TB-444-463-19_S68
PRJNA736718	SAMN19694245	TB-MoldovaSeq-DNA192-2669_S2
PRJNA736718	SAMN19688548	TB-444-5116-18_S36
PRJNA736718	SAMN19694120	TB-MoldovaSeq-DNA064-501_S64
PRJNA736718	SAMN19694212	TB-MoldovaSeq-DNA158-1567_S159
PRJNA736718	SAMN19688625	TB-444-6812-18_S127
PRJNA736718	SAMN19688531	TB-444-4824-18_S111
PRJNA736718	SAMN19688412	TB-444-3085-18_S209
PRJNA736718	SAMN19688728	TB-MoldovaSeq-DNA022-181_S22
PRJNA736718	SAMN19694211	TB-MoldovaSeq-DNA157-2066_S158
PRJNA736718	SAMN19688399	TB-444-2788-19_S26
PRJNA736718	SAMN19687857	TB-222-1914-19_S208
PRJNA736718	SAMN19687870	TB-222-2108-18_S149
PRJNA736718	SAMN19688049	TB-222-5798-19_S249
PRJNA736718	SAMN19688635	TB-555-5967-19_S248
PRJNA736718	SAMN19688634	TB-555-1951-19_S2
PRJNA736718	SAMN19657843	TB-111-2577-18_S150
PRJNA736718	SAMN19657881	TB-111-3271-19-138_S98
PRJNA736718	SAMN19687931	TB-222-3339-19_S59
PRJNA736718	SAMN19688209	TB-333-2314-19_S80
PRJNA736718	SAMN19687980	TB-222-4723-18_S87
PRJNA736718	SAMN19657234	TB-111-12453-19_S254
PRJNA736718	SAMN19687873	TB-222-2117-18_S147
PRJNA736718	SAMN19657817	TB-111-23874-18F_S43
PRJNA736718	SAMN19657307	TB-111-14249-18_S166
PRJNA736718	SAMN19657716	TB-111-20109-18_S2
PRJNA736718	SAMN19658028	TB-111-7045-18_S22
PRJNA736718	SAMN19657869	TB-111-3075-19-138_S97
PRJNA736718	SAMN19657726	TB-111-20345-19_S159
PRJNA736718	SAMN19657885	TB-111-3412-18_S152
PRJNA736718	SAMN19657896	TB-111-3764-19_S202
PRJNA736718	SAMN19657355	TB-111-15167-19_S76
PRJNA736718	SAMN19657254	TB-111-12708-19_S244
PRJNA736718	SAMN19688672	TB-DNA0373_S230
PRJNA736718	SAMN19657321	TB-111-14697-18-138_S13
PRJNA736718	SAMN19657971	TB-111-5570-19-138_S67
PRJNA736718	SAMN19657753	TB-111-20774-19_S163
PRJNA736718	SAMN19657302	TB-111-14162-18_S70
PRJNA736718	SAMN19657361	TB-111-15226-18_S151
PRJNA736718	SAMN19688315	TB-333-4624-19_S157
PRJNA736718	SAMN19657977	TB-111-566-18-138_S171
PRJNA736718	SAMN19687780	TB-111-9678-19_S62
PRJNA736718	SAMN19657925	TB-111-4396-19_S169
PRJNA736718	SAMN19657396	TB-111-15730-18_S129
PRJNA736718	SAMN19657444	TB-111-16380-18_S12
PRJNA736718	SAMN19657366	TB-111-15320-18_S190
PRJNA736718	SAMN19657547	TB-111-17754-19_S287
PRJNA736718	SAMN19657546	TB-111-17750-19_S63
PRJNA736718	SAMN19657448	TB-111-164-18-138_S168
PRJNA736718	SAMN19657236	TB-111-12496-19_S198
PRJNA736718	SAMN19658143	TB-111-9037-18_S92
PRJNA736718	SAMN19657487	TB-111-16964-18_S4
PRJNA736718	SAMN19688211	TB-333-2318-19_S86
PRJNA736718	SAMN19657735	TB-111-20505-18_S19
PRJNA736718	SAMN19657259	TB-111-12836-18_S140
PRJNA736718	SAMN19687781	TB-111-9725-18_S81
PRJNA736718	SAMN19657697	TB-111-19884-19_S90
PRJNA736718	SAMN19657504	TB-111-17161-19_S118
PRJNA736718	SAMN19657286	TB-111-13703-18_S160
PRJNA736718	SAMN19657995	TB-111-6296-19_S207
PRJNA736718	SAMN19687782	TB-111-9728-18_S115
PRJNA736718	SAMN19657175	TB-111-10703-18_S113
PRJNA736718	SAMN19657471	TB-111-1675-18-138_S167
PRJNA736718	SAMN19694030	TB-MoldovaSeq-DNA0279-3622_S89
PRJNA736718	SAMN19657255	TB-111-1271-18_S284
PRJNA736718	SAMN19657252	TB-111-12692-18_S141
PRJNA736718	SAMN19658154	TB-111-9453-19_S124
PRJNA736718	SAMN19657775	TB-111-21354-19_S138
PRJNA736718	SAMN19688125	TB-222-782-18_S68
PRJNA736718	SAMN19658069	TB-111-7871-18_S11
PRJNA736718	SAMN19688721	TB-MoldovaSeq-DNA0215-4211_S25
PRJNA736718	SAMN19688038	TB-222-5622-19_S221
PRJNA736718	SAMN19688061	TB-222-5961-18_S60
PRJNA736718	SAMN19687935	TB-222-352-19_S86
PRJNA736718	SAMN19688110	TB-222-6935-19_S242
PRJNA736718	SAMN19688260	TB-333-3345-19_S150
PRJNA736718	SAMN19688033	TB-222-5569-19_S214
PRJNA736718	SAMN19688028	TB-222-5528-18_S88
PRJNA736718	SAMN19687937	TB-222-355-19_S203
PRJNA736718	SAMN19687847	TB-222-1767-19_S95
PRJNA736718	SAMN19688215	TB-333-2384-19_S26
PRJNA736718	SAMN19687921	TB-222-3064-19-138_S10
PRJNA736718	SAMN19687985	TB-222-4846-18_S70
PRJNA736718	SAMN19687899	TB-222-2620-18-138_S4
PRJNA736718	SAMN19688020	TB-222-5371-19_S262
PRJNA736718	SAMN19688086	TB-222-644-18_S138
PRJNA736718	SAMN19688064	TB-222-608-18_S153
PRJNA736718	SAMN19687844	TB-222-1734-18-138_S14
PRJNA736718	SAMN19688723	TB-MoldovaSeq-DNA0217-5425_S27
PRJNA736718	SAMN19688194	TB-333-2089-19_S39
PRJNA736718	SAMN19688202	TB-333-2153-19_S131
PRJNA736718	SAMN19657634	TB-111-19046-19_S52
PRJNA736718	SAMN19688022	TB-222-5476-19_S257
PRJNA736718	SAMN19688676	TB-DNA0377_S234
PRJNA736718	SAMN19688201	TB-333-2152-19_S29
PRJNA736718	SAMN19687853	TB-222-18-19_S24
PRJNA736718	SAMN19688223	TB-333-2492-19_S81
PRJNA736718	SAMN19694111	TB-MoldovaSeq-DNA055-99_S55
PRJNA736718	SAMN19694206	TB-MoldovaSeq-DNA152-1941_S153
PRJNA736718	SAMN19688435	TB-444-3544-18_S214
PRJNA736718	SAMN19688497	TB-444-4422-18_S100
PRJNA736718	SAMN19694173	TB-MoldovaSeq-DNA118-1170_S119
PRJNA736718	SAMN19688391	TB-444-2656-19_S9
PRJNA736718	SAMN19688368	TB-444-2225-18_S25
PRJNA736718	SAMN19688472	TB-444-4187-19_S287
PRJNA736718	SAMN19688697	TB-MoldovaSeq-DNA018-352_S18
PRJNA736718	SAMN19688375	TB-444-2375-18_S10
PRJNA736718	SAMN19688425	TB-444-3392-18_S121
PRJNA736718	SAMN19694090	TB-MoldovaSeq-DNA034-100_S34
PRJNA736718	SAMN19694204	TB-MoldovaSeq-DNA150-1287_S151
PRJNA736718	SAMN19694106	TB-MoldovaSeq-DNA050-353_S50
PRJNA736718	SAMN19688714	TB-MoldovaSeq-DNA020-75_S20
PRJNA736718	SAMN19688617	TB-444-6642-18_S175
PRJNA736718	SAMN19694140	TB-MoldovaSeq-DNA084-778_S84
PRJNA736718	SAMN19688231	TB-333-2795-19_S141
PRJNA736718	SAMN19657766	TB-111-2108-18_S3
PRJNA736718	SAMN19657486	TB-111-16958-18_S94
PRJNA736718	SAMN19688563	TB-444-5363-18_S57
PRJNA736718	SAMN19688450	TB-444-3866-18_S88
PRJNA736718	SAMN19694180	TB-MoldovaSeq-DNA125-1433_S126
PRJNA736718	SAMN19688608	TB-444-6299-18_S42
PRJNA736718	SAMN19688464	TB-444-4060-19_S76
PRJNA736718	SAMN19694108	TB-MoldovaSeq-DNA052-1161_S52
PRJNA736718	SAMN19694133	TB-MoldovaSeq-DNA077-757_S77
PRJNA736718	SAMN19688557	TB-444-5320-18_S21
PRJNA736718	SAMN19688366	TB-444-2046-18_S28
PRJNA736718	SAMN19688618	TB-444-6669-18_S126
PRJNA736718	SAMN19694059	TB-MoldovaSeq-DNA030-61_S30
PRJNA736718	SAMN19694226	TB-MoldovaSeq-DNA173-2332_S174
PRJNA736718	SAMN19694189	TB-MoldovaSeq-DNA135-1833_S136
PRJNA736718	SAMN19688690	TB-MoldovaSeq-DNA011-125_S11
PRJNA736718	SAMN19688562	TB-444-5345-18_S23
PRJNA736718	SAMN19688476	TB-444-4256-19_S3
PRJNA736718	SAMN19694237	TB-MoldovaSeq-DNA184-2841_S185
PRJNA736718	SAMN19688684	TB-MoldovaSeq-DNA005-516_S5
PRJNA736718	SAMN19688460	TB-444-3963-18_S104
PRJNA736718	SAMN19688484	TB-444-4313-18_S129
PRJNA736718	SAMN19688523	TB-444-4731-18_S37
PRJNA736718	SAMN19688361	TB-444-1010-19-138_S19
PRJNA736718	SAMN19688615	TB-444-6581-18_S33
PRJNA736718	SAMN19694191	TB-MoldovaSeq-DNA137-1826_S138
PRJNA736718	SAMN19688377	TB-444-2409-18_S30
PRJNA736718	SAMN19688613	TB-444-6524-18_S134
PRJNA736718	SAMN19688699	TB-MoldovaSeq-DNA0194-2350_S4
PRJNA736718	SAMN19694126	TB-MoldovaSeq-DNA070-1319_S70
PRJNA736718	SAMN19688465	TB-444-4067-19_S12
PRJNA736718	SAMN19688692	TB-MoldovaSeq-DNA013-536_S13
PRJNA736718	SAMN19688572	TB-444-5442-18_S64
PRJNA736718	SAMN19688196	TB-333-2093-19_S34
PRJNA736718	SAMN19688421	TB-444-3322-18_S19
PRJNA736718	SAMN19694225	TB-MoldovaSeq-DNA172-2312_S173
PRJNA736718	SAMN19688442	TB-444-3733-18_S200
PRJNA736718	SAMN19694201	TB-MoldovaSeq-DNA147-2239_S148
PRJNA736718	SAMN19688491	TB-444-4372-18_S52
PRJNA736718	SAMN19694244	TB-MoldovaSeq-DNA191-2977_S1
PRJNA736718	SAMN19688717	TB-MoldovaSeq-DNA021-106_S21
PRJNA736718	SAMN19688592	TB-444-5959-18_S49
PRJNA736718	SAMN19688439	TB-444-3672-18_S164
PRJNA736718	SAMN19688513	TB-444-4618-18_S122
PRJNA736718	SAMN19694123	TB-MoldovaSeq-DNA067-554_S67
PRJNA736718	SAMN19694182	TB-MoldovaSeq-DNA127-1914_S128
PRJNA736718	SAMN19694010	TB-MoldovaSeq-DNA026-12_S26
PRJNA736718	SAMN19694115	TB-MoldovaSeq-DNA059-526_S59
PRJNA736718	SAMN19688373	TB-444-2285-18_S199
PRJNA736718	SAMN19694153	TB-MoldovaSeq-DNA097-213_S98
PRJNA736718	SAMN19694035	TB-MoldovaSeq-DNA028-38_S28
PRJNA736718	SAMN19694223	TB-MoldovaSeq-DNA170-2377_S171
PRJNA736718	SAMN19688587	TB-444-5657-18_S60
PRJNA736718	SAMN19694104	TB-MoldovaSeq-DNA048-697_S48
PRJNA736718	SAMN19688371	TB-444-2277-19_S230
PRJNA736718	SAMN19688434	TB-444-3514-18_S33
PRJNA736718	SAMN19694227	TB-MoldovaSeq-DNA174-2305_S175
PRJNA736718	SAMN19688691	TB-MoldovaSeq-DNA012-385_S12
PRJNA736718	SAMN19694091	TB-MoldovaSeq-DNA035-241_S35
PRJNA736718	SAMN19688154	TB-333-1363-19_S33
PRJNA736718	SAMN19658075	TB-111-795-18_S279
PRJNA736718	SAMN19688358	TB-333-959-19_S82
PRJNA736718	SAMN19657676	TB-111-19594-18_S4
PRJNA736718	SAMN19688229	TB-333-2773-19_S6
PRJNA736718	SAMN19694070	TB-MoldovaSeq-DNA0316-4135_S319
PRJNA736718	SAMN19688256	TB-333-3288-19_S56
PRJNA736718	SAMN19657675	TB-111-19582-19_S146
PRJNA736718	SAMN19657780	TB-111-21451-19_S139
PRJNA736718	SAMN19687796	TB-111-9974-18_S76
PRJNA736718	SAMN19688236	TB-333-2944-19-138_S50
PRJNA736718	SAMN19688655	TB-DNA0353_S210
PRJNA736718	SAMN19657736	TB-111-20511-18_S10
PRJNA736718	SAMN19694018	TB-MoldovaSeq-DNA0268-3567_S78
PRJNA736718	SAMN19694085	TB-MoldovaSeq-DNA0330-5305_S333
PRJNA736718	SAMN19657310	TB-111-14481-19_S6
PRJNA736718	SAMN19657905	TB-111-3920-19_S205
PRJNA736718	SAMN19657305	TB-111-14228-18_S17
PRJNA736718	SAMN19688245	TB-333-3150-19_S156
PRJNA736718	SAMN19657450	TB-111-16436-19_S115
PRJNA736718	SAMN19688244	TB-333-3148-19_S78
PRJNA736718	SAMN19687947	TB-222-3882-18_S180
PRJNA736718	SAMN19657943	TB-111-4790-19_S95
PRJNA736718	SAMN19688122	TB-222-7341-18_S114
PRJNA736718	SAMN19657338	TB-111-14875-19_S107
PRJNA736718	SAMN19687922	TB-222-3086-19_S64
PRJNA736718	SAMN19687881	TB-222-239-19_S2
PRJNA736718	SAMN19688177	TB-333-1821-19_S187
PRJNA736718	SAMN19658140	TB-111-8988-18_S22
PRJNA736718	SAMN19687929	TB-222-3334-19_S183
PRJNA736718	SAMN19687845	TB-222-17431849-18_S179
PRJNA736718	SAMN19688176	TB-333-1815-19_S124
PRJNA736718	SAMN19657292	TB-111-13900-18-138_S65
PRJNA736718	SAMN19694044	TB-MoldovaSeq-DNA0292-4416_S295
PRJNA736718	SAMN19657373	TB-111-15345-19_S9
PRJNA736718	SAMN19688255	TB-333-3286-19_S146
PRJNA736718	SAMN19687995	TB-222-5017-19_S265
PRJNA736718	SAMN19657558	TB-111-17896-18_S97
PRJNA736718	SAMN19688014	TB-222-527-18_S143
PRJNA736718	SAMN19657289	TB-111-13880-18_S84
PRJNA736718	SAMN19687933	TB-222-3451-19_S185
PRJNA736718	SAMN19657245	TB-111-12585-18_S71
PRJNA736718	SAMN19687976	TB-222-4615-18_S229
PRJNA736718	SAMN19687981	TB-222-4740-19_S253
PRJNA736718	SAMN19688083	TB-222-6399-19_S260
PRJNA736718	SAMN19687885	TB-222-2445-19_S194
PRJNA736718	SAMN19657352	TB-111-15138-19_S24
PRJNA736718	SAMN19687830	TB-222-15-18-138_S54
PRJNA736718	SAMN19687869	TB-222-2082-19_S68
PRJNA736718	SAMN19687953	TB-222-4083-18_S196
PRJNA736718	SAMN19658086	TB-111-8103-18_S73
PRJNA736718	SAMN19657647	TB-111-19201-18_S56
PRJNA736718	SAMN19657641	TB-111-19151-18-138_S23
PRJNA736718	SAMN19657884	TB-111-336-18-138_S149
PRJNA736718	SAMN19657542	TB-111-17656-18_S146
PRJNA736718	SAMN19694016	TB-MoldovaSeq-DNA0266-3138_S76
PRJNA736718	SAMN19657997	TB-111-637-19_S221
PRJNA736718	SAMN19688143	TB-333-1095-19_S10
PRJNA736718	SAMN19688314	TB-333-462-19_S83
PRJNA736718	SAMN19657722	TB-111-20253-19_S70
PRJNA736718	SAMN19688170	TB-333-1715-19_S11
PRJNA736718	SAMN19688313	TB-333-460-19_S93
PRJNA736718	SAMN19657942	TB-111-4708-19-138_S73
PRJNA736718	SAMN19688283	TB-333-3828-19_S263
PRJNA736718	SAMN19688292	TB-333-3982-19_S57
PRJNA736718	SAMN19688144	TB-333-1097-19_S74
PRJNA736718	SAMN19657439	TB-111-16312-18_S157
PRJNA736718	SAMN19688288	TB-333-3938-19_S50
PRJNA736718	SAMN19688145	TB-333-1104-19_S79
PRJNA736718	SAMN19688705	TB-MoldovaSeq-DNA0199-2025_S9
PRJNA736718	SAMN19657579	TB-111-18178-18_S102
PRJNA736718	SAMN19657761	TB-111-20948-18_S39
PRJNA736718	SAMN19657465	TB-111-16645-19_S110
PRJNA736718	SAMN19688189	TB-333-1981-19_S52
PRJNA736718	SAMN19688768	TB-MoldovaSeq-DNA0259-3543_S69
PRJNA736718	SAMN19658024	TB-111-7003-18_S18
PRJNA736718	SAMN19657966	TB-111-5395-19-138_S29
PRJNA736718	SAMN19657165	TB-111-10456-18_S8
PRJNA736718	SAMN19688273	TB-333-3649-19_S147
PRJNA736718	SAMN19688294	TB-333-4095-19_S73
PRJNA736718	SAMN19658004	TB-111-6421-19_S149
PRJNA736718	SAMN19688679	TB-DNA0380_S237
PRJNA736718	SAMN19657417	TB-111-15914-18_S72
PRJNA736718	SAMN19658045	TB-111-7332-18_S185
PRJNA736718	SAMN19688652	TB-DNA0350_S207
PRJNA736718	SAMN19657857	TB-111-2839-19_S116
PRJNA736718	SAMN19657758	TB-111-20828-18_S13
PRJNA736718	SAMN19658027	TB-111-7040-18_S24
PRJNA736718	SAMN19657403	TB-111-15790-19_S8
PRJNA736718	SAMN19657325	TB-111-14741-18_S147
PRJNA736718	SAMN19658012	TB-111-662-18-138_S154
PRJNA736718	SAMN19657695	TB-111-19861-18_S172
PRJNA736718	SAMN19658114	TB-111-8545-19-138_S85
PRJNA736718	SAMN19657172	TB-111-10592-18_S41
PRJNA736718	SAMN19688220	TB-333-2444-19_S55
PRJNA736718	SAMN19657633	TB-111-19026-18-138_S21
PRJNA736718	SAMN19657887	TB-111-3427-19-138_S27
PRJNA736718	SAMN19688332	TB-333-5492-19_S82
PRJNA736718	SAMN19688709	TB-MoldovaSeq-DNA0203-2175_S13
PRJNA736718	SAMN19657861	TB-111-290-19_S236
PRJNA736718	SAMN19688190	TB-333-1983-19_S47
PRJNA736718	SAMN19688674	TB-DNA0375_S232
PRJNA736718	SAMN19694062	TB-MoldovaSeq-DNA0308-3565_S311
PRJNA736718	SAMN19657251	TB-111-12685-18_S79
PRJNA736718	SAMN19657786	TB-111-21546-19_S151
PRJNA736718	SAMN19688174	TB-333-1786-19_S178
PRJNA736718	SAMN19657529	TB-111-17545-19_S119
PRJNA736718	SAMN19657847	TB-111-2677-19_S231
PRJNA736718	SAMN19694042	TB-MoldovaSeq-DNA0290-5196_S293
PRJNA736718	SAMN19657650	TB-111-19235-19_S40
PRJNA736718	SAMN19657556	TB-111-17854-18_S98
PRJNA736718	SAMN19688251	TB-333-3243-19_S182
PRJNA736718	SAMN19688301	TB-333-4195-19_S149
PRJNA736718	SAMN19688019	TB-222-5367-19_S226
PRJNA736718	SAMN19658009	TB-111-6552-19-138_S32
PRJNA736718	SAMN19657474	TB-111-16779-18_S99
PRJNA736718	SAMN19688199	TB-333-2146-19_S45
PRJNA736718	SAMN19688725	TB-MoldovaSeq-DNA0219-4548_S29
PRJNA736718	SAMN19687815	TB-222-1300-19_S93
PRJNA736718	SAMN19658142	TB-111-903-19_S92
PRJNA736718	SAMN19688098	TB-222-6697-19_S263
PRJNA736718	SAMN19687789	TB-111-9822-18_S149
PRJNA736718	SAMN19657690	TB-111-19766-19_S144
PRJNA736718	SAMN19687811	TB-222-123-18_S134
PRJNA736718	SAMN19657399	TB-111-15751-18-138_S20
PRJNA736718	SAMN19688300	TB-333-4193-19_S176
PRJNA736718	SAMN19657420	TB-111-15952-18_S73
PRJNA736718	SAMN19688006	TB-222-5163-18_S72
PRJNA736718	SAMN19657225	TB-111-1233-19-138_S40
PRJNA736718	SAMN19688055	TB-222-5886-19_S235
PRJNA736718	SAMN19687966	TB-222-4349-18_S211
PRJNA736718	SAMN19658015	TB-111-6770-19_S99
PRJNA736718	SAMN19687861	TB-222-1992-19_S64
PRJNA736718	SAMN19657854	TB-111-2782-19_S8
PRJNA736718	SAMN19658153	TB-111-9452-18_S144
PRJNA736718	SAMN19687975	TB-222-4598-18_S73
PRJNA736718	SAMN19688564	TB-444-5376-18_S110
PRJNA736718	SAMN19694209	TB-MoldovaSeq-DNA155-1090_S156
PRJNA736718	SAMN19688503	TB-444-4535-18_S26
PRJNA736718	SAMN19688535	TB-444-4887-19_S53
PRJNA736718	SAMN19688433	TB-444-3464-18_S20
PRJNA736718	SAMN19688406	TB-444-2978-18_S212
PRJNA736718	SAMN19688628	TB-444-6836-18_S52
PRJNA736718	SAMN19688370	TB-444-2270-18_S198
PRJNA736718	SAMN19694121	TB-MoldovaSeq-DNA065-421_S65
PRJNA736718	SAMN19688296	TB-333-4137-19_S67
PRJNA736718	SAMN19688606	TB-444-6286-18_S101
PRJNA736718	SAMN19657240	TB-111-12543-18_S72
PRJNA736718	SAMN19688620	TB-444-6715-18_S129
PRJNA736718	SAMN19688485	TB-444-4316-18_S127
PRJNA736718	SAMN19688492	TB-444-4380-18_S106
PRJNA736718	SAMN19694138	TB-MoldovaSeq-DNA082-1082_S82
PRJNA736718	SAMN19694230	TB-MoldovaSeq-DNA177-2284_S178
PRJNA736718	SAMN19694139	TB-MoldovaSeq-DNA083-764_S83
PRJNA736718	SAMN19694142	TB-MoldovaSeq-DNA086-784_S86
PRJNA736718	SAMN19694163	TB-MoldovaSeq-DNA108-255_S109
PRJNA736718	SAMN19694222	TB-MoldovaSeq-DNA169-2297_S170
PRJNA736718	SAMN19688566	TB-444-5382-18_S181
PRJNA736718	SAMN19688528	TB-444-4775-18_S28
PRJNA736718	SAMN19694119	TB-MoldovaSeq-DNA063-1115_S63
PRJNA736718	SAMN19688401	TB-444-2853-18_S192
PRJNA736718	SAMN19694233	TB-MoldovaSeq-DNA180-2298_S181
PRJNA736718	SAMN19688429	TB-444-3404-18_S31
PRJNA736718	SAMN19688623	TB-444-6799-18_S53
PRJNA736718	SAMN19694071	TB-MoldovaSeq-DNA031-74_S31
PRJNA736718	SAMN19694132	TB-MoldovaSeq-DNA076-603_S76
PRJNA736718	SAMN19688409	TB-444-3038-18_S213
PRJNA736718	SAMN19694131	TB-MoldovaSeq-DNA075-525_S75
PRJNA736718	SAMN19688551	TB-444-5139-18_S43
PRJNA736718	SAMN19688546	TB-444-5101-18_S40
PRJNA736718	SAMN19694083	TB-MoldovaSeq-DNA032-76_S32
PRJNA736718	SAMN19688413	TB-444-3106-18_S205
PRJNA736718	SAMN19688554	TB-444-5286-18_S34
PRJNA736718	SAMN19694150	TB-MoldovaSeq-DNA094-596_S94
PRJNA736718	SAMN19694242	TB-MoldovaSeq-DNA189-3008_S190
PRJNA736718	SAMN19694185	TB-MoldovaSeq-DNA131-986_S132
PRJNA736718	SAMN19694196	TB-MoldovaSeq-DNA142-807_S143
PRJNA736718	SAMN19694176	TB-MoldovaSeq-DNA121-1200_S122
PRJNA736718	SAMN19688378	TB-444-2441-19_S8
PRJNA736718	SAMN19694194	TB-MoldovaSeq-DNA140-1558_S141
PRJNA736718	SAMN19694093	TB-MoldovaSeq-DNA037-350_S37
PRJNA736718	SAMN19694151	TB-MoldovaSeq-DNA095-339_S95
PRJNA736718	SAMN19694210	TB-MoldovaSeq-DNA156-1096_S157
PRJNA736718	SAMN19688524	TB-444-4737-19_S52
PRJNA736718	SAMN19688612	TB-444-6404-18_S178
PRJNA736718	SAMN19688398	TB-444-2768-18_S89
PRJNA736718	SAMN19688627	TB-444-6831-18_S128
PRJNA736718	SAMN19694149	TB-MoldovaSeq-DNA093-887_S93
PRJNA736718	SAMN19694213	TB-MoldovaSeq-DNA159-1163_S160
PRJNA736718	SAMN19694168	TB-MoldovaSeq-DNA113-1435_S114
PRJNA736718	SAMN19688426	TB-444-3398-18_S34
PRJNA736718	SAMN19688597	TB-444-6068-18_S49
PRJNA736718	SAMN19688633	TB-444-990-19-138_S18
PRJNA736718	SAMN19694145	TB-MoldovaSeq-DNA089-788_S89
PRJNA736718	SAMN19694239	TB-MoldovaSeq-DNA186-3071_S187
PRJNA736718	SAMN19694095	TB-MoldovaSeq-DNA039-365_S39
PRJNA736718	SAMN19688470	TB-444-4175-18_S101
PRJNA736718	SAMN19688565	TB-444-5381-18_S22
PRJNA736718	SAMN19688614	TB-444-6556-18_S132
PRJNA736718	SAMN19688420	TB-444-3284-18_S90
PRJNA736718	SAMN19688278	TB-333-3780-19_S179
PRJNA736718	SAMN19657613	TB-111-18713-19_S37
PRJNA736718	SAMN19694200	TB-MoldovaSeq-DNA146-2045_S147
PRJNA736718	SAMN19694092	TB-MoldovaSeq-DNA036-246_S36
PRJNA736718	SAMN19657875	TB-111-3207-19_S75
PRJNA736718	SAMN19688686	TB-MoldovaSeq-DNA007-541_S7
PRJNA736718	SAMN19694177	TB-MoldovaSeq-DNA122-1496_S123
PRJNA736718	SAMN19694161	TB-MoldovaSeq-DNA106-324_S107
PRJNA736718	SAMN19688696	TB-MoldovaSeq-DNA017-15_S17
PRJNA736718	SAMN19688536	TB-444-4911-19_S47
PRJNA736718	SAMN19688607	TB-444-6287-18_S61
PRJNA736718	SAMN19694220	TB-MoldovaSeq-DNA167-2578_S168
PRJNA736718	SAMN19694232	TB-MoldovaSeq-DNA179-2174_S180
PRJNA736718	SAMN19694114	TB-MoldovaSeq-DNA058-486_S58
PRJNA736718	SAMN19688589	TB-444-5769-18_S62
PRJNA736718	SAMN19694125	TB-MoldovaSeq-DNA069-843_S69
PRJNA736718	SAMN19694147	TB-MoldovaSeq-DNA091-824_S91
PRJNA736718	SAMN19694112	TB-MoldovaSeq-DNA056-452_S56
PRJNA736718	SAMN19688430	TB-444-3405-18_S206
PRJNA736718	SAMN19687916	TB-222-2929-19_S6
PRJNA736718	SAMN19688585	TB-444-5626-18_S58
PRJNA736718	SAMN19694186	TB-MoldovaSeq-DNA132-1515_S133
PRJNA736718	SAMN19688402	TB-444-2866-19_S6
PRJNA736718	SAMN19688380	TB-444-2485-19_S3
PRJNA736718	SAMN19694240	TB-MoldovaSeq-DNA187-3011_S188
PRJNA736718	SAMN19694181	TB-MoldovaSeq-DNA126-1982_S127
PRJNA736718	SAMN19688395	TB-444-2692-18_S194
PRJNA736718	SAMN19694202	TB-MoldovaSeq-DNA148-1791_S149
PRJNA736718	SAMN19688525	TB-444-4749-18_S27
PRJNA736718	SAMN19694231	TB-MoldovaSeq-DNA178-1992_S179
PRJNA736718	SAMN19694029	TB-MoldovaSeq-DNA0278-3928_S88
PRJNA736718	SAMN19657664	TB-111-19444-19_S87
PRJNA736718	SAMN19687917	TB-222-2944-19_S3
PRJNA736718	SAMN19688253	TB-333-3248-19_S77
PRJNA736718	SAMN19688355	TB-333-90-19_S1
PRJNA736718	SAMN19688291	TB-333-3946-19_S138
PRJNA736718	SAMN19688259	TB-333-334-19_S78
PRJNA736718	SAMN19657540	TB-111-17648-18_S48
PRJNA736718	SAMN19688141	TB-333-1022-19_S42
PRJNA736718	SAMN19657806	TB-111-23190-18F_S230
PRJNA736718	SAMN19694054	TB-MoldovaSeq-DNA0301-443_S304
PRJNA736718	SAMN19657781	TB-111-21453-19_S133
PRJNA736718	SAMN19688316	TB-333-4657-19_S88
PRJNA736718	SAMN19688310	TB-333-4547-19-138_S112
PRJNA736718	SAMN19688187	TB-333-1933-19_S34
PRJNA736718	SAMN19657692	TB-111-19821-19_S112
PRJNA736718	SAMN19688186	TB-333-1931-19_S56
PRJNA736718	SAMN19688264	TB-333-341-19_S282
PRJNA736718	SAMN19688261	TB-333-339-19_S49
PRJNA736718	SAMN19688232	TB-333-2849-19_S30
PRJNA736718	SAMN19688240	TB-333-3041-19-138_S117
PRJNA736718	SAMN19688252	TB-333-3247-19_S66
PRJNA736718	SAMN19688327	TB-333-5195-19_S52
PRJNA736718	SAMN19657308	TB-111-14450-18_S167
PRJNA736718	SAMN19657680	TB-111-19680-19_S148
PRJNA736718	SAMN19688214	TB-333-2359-19_S37
PRJNA736718	SAMN19688318	TB-333-4787-19_S174
PRJNA736718	SAMN19657640	TB-111-19142-19_S123
PRJNA736718	SAMN19694084	TB-MoldovaSeq-DNA0329-5055_S332
PRJNA736718	SAMN19657827	TB-111-24254-18F_S32
PRJNA736718	SAMN19657656	TB-111-19315-18_S152
PRJNA736718	SAMN19657337	TB-111-14846-18_S188
PRJNA736718	SAMN19657362	TB-111-15256-19_S25
PRJNA736718	SAMN19657174	TB-111-10693-18_S43
PRJNA736718	SAMN19687930	TB-222-3337-19_S206
PRJNA736718	SAMN19688306	TB-333-4387-19_S80
PRJNA736718	SAMN19657220	TB-111-12152-19_S193
PRJNA736718	SAMN19688280	TB-333-3793-19_S143
PRJNA736718	SAMN19657460	TB-111-16586-18_S111
PRJNA736718	SAMN19657683	TB-111-19695-18_S173
PRJNA736718	SAMN19688276	TB-333-3729-19F_S112
PRJNA736718	SAMN19658146	TB-111-9238-18_S119
PRJNA736718	SAMN19688755	TB-MoldovaSeq-DNA0246-3244_S56
PRJNA736718	SAMN19657339	TB-111-14895-18_S185
